# Supplementary material for: Liprin-α proteins are master regulators of human presynapse assembly
Source: Nat Neurosci. 2024 Mar 12;27(4):629–42. doi: 10.1038/s41593-024-01592-9 (PMC11001580; doi:10.1038/s41593-024-01592-9)
Supplement: Supplementary file 3 — Statistical source data. [file 41593_2024_1592_MOESM3_ESM.xlsx]

## Sheet: Fig 1d
MAP2	Ctrl1	qKO1	Ctrl2	qKO2
	19178.9	37194.4	37194.4	40033.5
	18968.4	33564.6	33564.6	33321
	32079.8	30122.2	30122.2	31849.2
	27956.7	32216	32216	47360.5
	31492.6	31724.3	31724.3	45858.3
	22138.7	35866.8	35866.8	45302.4
	25673.6	38572.1	38572.1	49799.7
	23752.7	37852.5	37852.5	41655.1
	25905.4	31563.1	31563.1	37906.8
	18539.5	35958.6	35958.6	39168.7
	11594.1	35431.9	35431.9	23890.7
	16040.1	28687.6	28687.6	35324.3
	29391.9	26478.8	26478.8	35231
	18929.3	35444.6	35444.6	34675.9
	26361.8	28401.3	28401.3	27813.9
	37339.7	39173.1	36060.2	33922.6
	53128.1	36036.9	47454.1	29250.3
	64194.9	37163.8	63480.2	14385
	52482.7	42322	23838	29911.2
	42850.2	31044.1	0.08	27148.2
	39296.4	40475.5	43089.8	27949
	51798.8	28591	35845.4	24952.9
	49169.3	40036.4	33061.3	29173.8
	41638.7	30822.9	30352.9	13176.3
	38623.3	46140.3	27110.8	15560.7
	32829.6	31489.7	22452.4	18472.8
	43293.8	33682.2	29389.3	37373.2
	33595.8	36780.7	20246.4	21086.8
	40802.8	26938.5	25353.8	24824
	33546.1	28725.9	22844	30994.7
	32061.6	35760.7	29403.7	32026.5
	44261	42517.8	34595.7	31132.8
	37053.1	38095.6	38840.5	19881.8
	33801.2	37436.9	24147.7	19369.6
	35077.5	35700	24673.3	18020.8
	27646.8	20005	14199.2	16902.8
	30006.5	18590.3	23370.9	14138
	22400	15313.1	23766	23378.5
	43773.2	21615.8	12926.7	41299.6
	24641.1	20077.3	21357.5	40645.6
	32939.2	13616	25656.2	32736.2
	10505	20977.1	22843.2	40448.2
	21121.4	16515.8	24147.7	45879.8
	16388	18046	24673.3	42082.1
	22649.6	23303.2	14199.2	23089.5
	21088.3	23332	23370.9	31391.7
	44324	21331.7	23766	31644.6
	28550.2	18091.5	12926.7	15185
	53178.4	18882.7	21357.5	39208
	38948.9	14832.2	25656.2	29411.7
	46524.6	17624.8	22843.2	30813.1
	43545.7	22123.8	37766.8	26728.9
	65601.9	14914.1	29192.9	23633
	57644.4	18270	26341	30415.1
	57812.2	29024.6	35629.5	38858.8
	55830.4	22962.6	44307.7	27365.2
	47506.4	21161.8	40829.4	32949.3
	45011.8	14120.6	34254.1	27457.2
	33993	18154.5	20747.8	21858.2
	60052	24914.1	30365.8	12210.8
	54931.6	22369.1	40127.3	8963.32
	45035.9	15064.8	54925.1	35824.1
	42318.9	32459.1	63769	28950.7
	55938.2	33730.8	35286	23259.8
	40257.3	30751.9	53347.9	26453.9
	40978.8	43529.8	49512.1	8438.38
	42211.7	38398.8	45394.9	19060.6
	41344.4	39881	51467.2	15034.1
	51190.7	43049.7	48565.8	9748.77
	51077.1	38518.4	45668.4	27619.8
	40792.3	40231.2	53681.7	39242.7
	40592.8	36421.3	45025.9	22878.8
	48846.5	39278.3	61155.3	20875.4
	56586.8	30060	68394.5	24837.7
	41861.6	23727.5	47494.8	25716.5
	51456.6	29322.2	38844.3	28958.2
	31780.1	25530.5	37548.9	8764.01
	28214.8	32386.8	57114.4	2482.74
	34730	31694.4	41354.2	12631.9
	51839.9	33384.7	37805.8	21751
	53087.4	21543.9	51263.6
	48392.3	19387.7	63953.3
	53452.7	21821.6	50646.1
	43430.8	17207	18214.2
		22058.1	24221.1
		32880.7	23116.7
		20682.9	43004.7
		15575.6	51898.1
		21699.8	36513.7
		21484.2	24071
		17657	24161.7
		18877.2	24486.6
		15794.7	39039
		22526.6	35712.1
n	84	94	94	80
avg	38415.2	28242.6	34410.6	27737.8
SEM	1405.43	896.106	1332.84	1156.56

## Sheet: Fig 1e
	Tuj1	Ctrl1	qKO1	Ctrl2	qKO2
		125141	96772.6	63128.6	57215
		138232	113167	66516.9	88241.2
		169346	106904	69074.7	120147
		164517	150489	90906.4	139537
		177633	136762	112482	147416
		180313	133389	152177	149381
		201525	174101	208802	154275
		68660.1	114425	213772	141632
		71978.2	85297.2	200666	155287
		105779	127796	263063	153402
		98948.6	163628	246327	223926
		99190.6	185359	264563	325973
		108579	217891	179343	171309
		123150	162447	223515	151908
		146897	172519	222777	209650
		178790	205204	226146	180156
		177446	174910	253020	175408
		199831	163402		212823
		205399	235867		200042
		201343	259152		189688
		225249			222812
		248444
		269715
		201343
		225249
		248444
		269715
	n	27	20	17	21
	avg	171513	158974	179781	170011
	SEM	11148.6	10419.6	17588.4	12000

## Sheet: Fig 1g
	Ctrl1							Ctrl2							qKO1							qKO2
PTPRS	0.683019	0.972166	0.749315					1.30331	1.15347	1.13873					0.930789	0.91844	1.01581					1.19238	1.06542	1.20564
pan Nrxn	1.09416	1.1166	1.15655	0.895433				1.20505	0.857081	0.83415	0.840976				0.674479	0.836583	0.768167	0.941579				0.775611	0.939031	0.990433	1.07131
CASK	0.91638	1.07052	1.0565	0.671507	1.2541			1.09327	1.07726	0.860455					0.754942	0.757878	0.811278	1.17142	0.588825			0.921255	0.780187	0.957617
Nlgn1	1.42152	1.53164	1.02139	0.975409	0.526617			0.548764	0.617836	1.35683					0.916388	0.831437	0.433704	1.15163	1.60042			1.36741	1.27317	1.44216
Homer	1.04838	0.920229	0.809615	0.966596	0.81016	1.46377		1.10463	0.861356	1.01526					0.844244	0.85511	0.725138	0.806959	0.963396	0.309785		0.549854	0.910416	0.997097
PSD95	0.87586	1.12585	0.945638					0.711791	1.06055	1.28032					1.57778	0.871156	0.776741					0.82262	0.930499	0.985356
ELKS1/2	1.04043	1.11017	0.770606					1.08103	0.945113	1.05266					0.725596	0.773754	0.903642					0.922705	0.940722	1.04285
RIM1	1.15186	1.06526	0.874902					0.787312	1.01737	1.10329					0.650533	0.875899	0.939139					1.41642	1.0476	1.08879
RBP2	0.898062	1.51586	0.71906	0.986748				1.15477	0.754648	1.12593	0.844919				0.762343	0.622013	0.606866	0.61872				0.606387	0.529048	0.969708	0.971179
Munc13-1	0.917707	0.930824	1.33849	0.442591	0.670819			1.09831	1.13966	1.3493	0.633647	1.47865			1.02142	0.812855	0.503611	1.08095	0.695426			0.952667	1.10677	0.798699	1.83292	1.14521
Mint1	0.817627	1.0427	1.09991	0.693868	0.794519	1.24695		1.27107	0.994179	1.03918					0.867533	0.732245	0.507765	1.09194	0.991291	0.538862		0.615391	0.802497	0.924764
Veli1	0.978922	0.934613	0.963953	0.902699	1.24761			0.951386	1.05912	0.961694					0.924604	0.818711	0.796893	0.92719	0.582276			0.804867	0.847335	0.937238
Veli2/3	0.990929	1.09832	0.97999	0.985613	1.11415			0.914371	0.888917	1.02771					0.966414	0.847214	0.825356	0.881187	0.75265			0.861886	0.89915	0.900541
Synapsin2	1.0793	0.865099	0.899869	1.05036	0.803657	1.2764	1.11614	1.01571	0.934283	1.07397	0.885207				0.868016	0.919959	0.723442	0.880896	0.996993	0.524249	0.684512	0.638272	0.88196	0.904016	0.78484
Syntaxin	0.758367	0.672825	0.882092	0.930409				1.05901	1.34796	1.10203					0.896969	0.887963	0.848986	0.52182				0.944539	0.750136	0.825777
SNAP25	1.12668	0.805498	1.06104					0.966567	1.1255	0.91471					0.855307	1.10654	0.809281					0.878081	0.789092	1.0416
Synaptotagmin1	1.02394	0.981002	0.835714	0.746787	1.28111	1.51158		0.830695	0.833238	0.955934					0.914144	0.71559	0.678266	0.939414	0.405089	0.17462		0.603626	0.842571	0.902487
Rab3a	0.79634	1.41217	0.730974	0.653731				0.977975	0.906004	1.17666	1.34615				0.864071	0.422999	0.415156	0.689209				0.631223	0.52844	0.946821	0.580517

## Sheet: Fig 1h
		Ctrl1	Ctrl2	qKO1	qKO2
		1.77778	0.222222	0	0
		0.444445	0.222222	0	0.222222
		0.888889	0.222222	0	0
		0.444445	0.444444	0	0
		0.444445	0.444444	0	0
		0.222222	0.222222	0	0
		1.77778	0.888889	0	0
		0.222222	0.222222	0	0
		0.444445	0.222222	0	0
		0.888889	0.888889	0	0
		0.444445	1.11111	0	0
		1.11111	1.77778	0	0
		1.77778	0.222222	0	0
		0.888889	1.77778	0	0
		0.444445	2.22222	0.222222	0
		1.44444	1.11111	0	0
		1.11111	1.11111	0	0
		1	1.77778	0	0
		3.55556	1.55556	0	0
		3.22222	2.33333	0	0
		0.333333	1.77778	0	0
		1.88889	2	0	0
		0.444444		0	0.533333
		1.22222		0.222222	0.555556
				0.111111	0.555556
				0	0.333333
				0.111111	0.111111
				0.222222	0.444444
				0.5
				0.111111
	n	24	22	30	28
	avg	1.10185	1.03535	0.05	0.0984127
	SEM	0.180321	0.160398	0.0203471	0.0363863

## Sheet: Fig 1i
Synapsin puncta/10um
	n	qKO1	qKO1+L1	qKO1+L2	qKO1+L3	qKO1+L4
	1	0	1	0.666667	1	0
	2	0	1.33333	1	1.33333	1
	3	0	1.33333	1	1.33333	1.33333
	4	0	1.33333	1.66667	1.33333	1.66667
	5	0	1.33333	1.66667	1.33333	1.66667
	6	0	1.33333	1.66667	1.33333	1.66667
	7	0	1.66667	2.33333	1.66667	1.66667
	8	0	2	2.33333	1.66667	1.66667
	9	0	2	2.66667	1.66667	2
	10	0	2	3	1.66667	2
	11	0	2.33333	3	1.66667	2
	12	0	3	3	1.66667	2
	13	0	3	3	1.66667	2
	14	0	3	3.33333	2	2.33333
	15	0	3.33333	3.33333	2	2.66667
	16	0	3.33333	3.33333	2	2.66667
	17	0	3.33333	3.33333	2	2.66667
	18	0	3.33333	3.66667	2	3
	19	0	3.33333	3.66667	2	3.33333
	20	0	3.33333	3.66667	2	3.66667
	21	0	3.66667	4	2.33333	4
	22	0	3.66667	4	2.33333	4
	23	0	3.66667	4	2.33333	4.66667
	24	0	4	4	2.33333	5
	25	0	4	4	2.33333	5
	26	0	4	4.33333	2.33333	5
	27	0	4	4.33333	2.66667	5
	28	0	4	4.33333	2.66667	5.33333
	29	0	4	4.33333	2.66667	6.33333
	30	0	4.3	4.33333	2.66667	7.33333
	31	0	4.3	4.33333	2.66667	7.33333
	32	0	4.33333	4.33333	2.66667	10.3333
	33	0	4.33333	4.33333	2.66667
	34	0	4.33333	4.33333	3
	35	0	4.33333	4.33333	3
	36	0	5	4.66667	3
	37	0.333333	5	4.66667	3.33333
	38	0.333333	5	4.66667	3.33333
	39	0.333333	5	5	3.33333
	40	0.333333	5.33333	5	3.33333
	41	0.333333	5.33333	5	3.66667
	42	0.333333	5.33333	5	4
	43	0.333333	5.33333	5	4
	44	0.333333	5.33333	5.33333	4
	45	0.333333	5.66667	5.33333	4.33333
	46	0.333333	5.66667	5.33333	4.33333
	47	0.666667	5.66667	5.66667	4.33333
	48	0.666667	5.66667	5.66667	4.33333
	49	0.666667	5.66667	6	4.66667
	50	0.666667	6	6	4.66667
	51	0.666667	6	6	4.66667
	52	1	6	6	4.66667
	53	1	6	6	5.33333
	54	1	6.33333	6	5.33333
	55	1	6.33333	6.3	5.33333
	56	1	6.66667	6.33333	5.66667
	57	1.66667	7	6.33333	5.66667
	58	1.66667	7.33333	6.33333	5.66667
	59		7.33333	6.33333	6
	60		8	6.33333	6
	61		8.66667	6.66667	6.66667
	62			7.33333	7
	63			7.33333	7.33333
	64			7.66667	11.3333
	65			8
	66			8.33333
		qKO1	qKO1+L1	qKO1+L2	qKO1+L3	qKO1+L4
	Avg	0.258621	4.33224	4.55	3.39583	3.44792
	SEM	0.0550246	0.230494	0.211182	0.236854	0.393042
	Adj P Value		<0.0001	<0.0001	<0.0001	<0.0001
	(KW), comparing L1-L4 to qKO1

## Sheet: Fig 1k
	SV2				Synaptophysin-1				Piccolo				RIM1				RBP2				CaV2.1
	n	Ctrl1	qKO1		n	Ctrl1	qKO1		n	Ctrl1	qKO1		n	Ctrl1	qKO1		n	Ctrl1	qKO1		n	Ctrl1	qKO1
	1	1.16667	0.083334		1	0	0		1	0	0		1	0	0		1	0	0		1	0.666667	0
	2	1.41667	0		2	0	0		2	1	0		2	0.333333	0		2	0.333333	0		2	1.16667	0
	3	2.08333	0.583334		3	0	0		3	1	0		3	0.333333	0		3	0.333333	0		3	1.2	0.125
	4	1.5	0.666667		4	0	0		4	1	0		4	0.333333	0		4	0.666667	0		4	1.5	0.166667
	5	3.16667	1.9		5	0	0		5	1	0		5	0.333333	0		5	0.666667	0		5	1.5	0.25
	6	2.58333	1.33333		6	0.666667	0		6	2	0		6	0.333333	0		6	0.666667	0		6	1.6	0.25
	7	1.58333	0.083334		7	0.666667	0		7	2	0		7	0.666667	0		7	1	0		7	1.83333	0.333333
	8	1.58333	0.5		8	0.666667	0		8	2	0		8	0.666667	0		8	1	0		8	1.875	0.5
	9	1.08333	0		9	0.666667	0.666667		9	2	1		9	0.666667	0		9	1	0		9	1.9	0.5
	10	1.58333	0		10	0.666667	0.666667		10	2	1		10	0.666667	0		10	1	0		10	2	0.666667
	11	2.1	0.166667		11	1.33333	0		11	3	1		11	0.666667	0		11	1.33333	0		11	2	1
	12	1.16667	0		12	1.33333	0		12	3	1		12	1	0		12	1.33333	0		12	2.16667	1
	13	1.08333	0		13	1.33333	0		13	3	1		13	1	0		13	1.33333	0		13	2.16667	1
	14	0.583334	0		14	1.33333	0		14	4	1		14	1	0		14	1.33333	0		14	2.33333	1
	15	2.5	0		15	1.33333	0		15	4	2		15	1	0		15	1.33333	0		15	2.4	1.16667
	16	0.583334	0		16	1.33333	0		16	4	2		16	1	0		16	1.33333	0		16	2.5	1.25
	17	4.4	0.083334		17	2	0		17	4	2		17	1	0		17	1.33333	0		17	2.5	1.25
	18	5.4	0.25		18	2	0		18	4	2		18	1.33333	0		18	1.33333	0		18	2.6	1.375
	19	3.8	0.3		19	2	0		19	5	3		19	1.33333	0		19	1.33333	0		19	2.75	1.41667
	20	5.5	0.25		20	2	0		20	5	3		20	1.66667	0		20	1.33333	0		20	2.83333	1.7
	21	4.6	0.375		21	2	0		21	5	4		21	1.66667	0		21	1.33333			21	3	1.75
	22	5.25	0.083334		22	2.66667	0		22	5	4		22	0	0.333333		22	1.66667			22	3	2
	23	2.375	0.3		23	2.66667	0		23	5	4		23	1	0.333333		23	1.66667			23	3	2.5
	24	4.7	0.5		24	3.16667	0		24	6	0		24	2.33333	0.333333		24	2			24	3.16667	2.66667
	25	3.5	0.25		25	4.66667	0		25	6	0		25	2.66667			25	2			25	3.5	3
	26	4.125	0.125		26	4.66667	0		26	6	0.375		26	3			26	2			26	3.5	4.5
	27	3.625	0.625		27	5.33333	0		27	7	0.125		27	3			27	2			27	4
	28	4.875	0		28	6.66667	0		28	7	0		28	3.66667			28	2.33333			28	4.125
	29		1.125		29	6.66667	0		29	8	0		29	4			29	2.66667			29	4.5
					30	8	0		30	9	0.125		30	5			30	2.66667			30	5.83333
					31	8.66667	0		31	9	0						31	3			31	8.5
					32	9.33333			32	10	0.125						32	3.33333
					33	10			33	11	0
					34	11.3333			34	2.625	0.375
					35	12.6667			35	0.875	0
					36	3.83333			36	2.75	0
					37	3			37	2.5	0
					38	2.66667			38	2.25	0
					39	5			39	1.75	0
					40	3.83333			40	2.5	0
					41	3.66667			41	2.125	0
					42	0.8			42	2.125	0
					43	8.33333			43	1.875	0
					44	4.83333			44	1.375	0
					45	5.66667			45	3.75	0
					46	2.33333			46	2	0.25
					47	0.571429			47	2.375	0.5
					48	1			48	1.625	0
					49	1.16667			49	1.625	0.25
					50	1.66667			50	1.125	0.375
					51	0.666667			51	1.375	0
					52	0.5			52	1.375	0.125
					53	0.666667			53	0.5	0.125
					54	1.5			54	1.75	0.25
									55	3
									56	3
									57	3.25
									58	1.625
									59	2.75
									60	3.625
									61	2.5
									62	1.5
									63	4.5
									64	3.75
									65	5.125
									66	3.375
									67	3.625
									68
									69
									70
	SV2				Synaptophysin-1				Piccolo				RIM1				RBP2				CaV2.1
		qKO1	qKO1+L1			qKO1	qKO1+L1			qKO1	qKO1+L1			Ctrl1	qKO1			Ctrl1	qKO1			Ctrl1	qKO1
	Avg	2.78274	0.33046		Avg	3.13959	0.0430108		Avg	3.41604	0.648148		Avg	1.38889	0.0416667		Avg	1.45833	0		Avg	2.76183	1.20641
	SEM	0.300447	0.0840856		SEM	0.428157	0.029902		SEM	0.285443	0.152148		SEM	0.229989	0.0229866		SEM	0.136151	0		SEM	0.272086	0.20877
	MW		<0.0001		MW		<0.0001		MW		<0.0001		MW		<0.0001		MW		<0.0001		MW		<0.0001
