# Supplementary material for: Liprin-α proteins are master regulators of human presynapse assembly
Source: Nat Neurosci. 2024 Mar 12;27(4):629–42. doi: 10.1038/s41593-024-01592-9 (PMC11001580; doi:10.1038/s41593-024-01592-9)
Supplement: Supplementary file 5 — Statistical source data. [file 41593_2024_1592_MOESM5_ESM.xlsx]

## Sheet: Figure 2b
Vesicles per bouton
	n	Ctrl1	qKO1	qKO1+Liprina3
	1	61	7	4
	2	230	10	0
	3	37	5	7
	4	119	20	22
	5	16	19	19
	6	16	16	9
	7	19	34	55
	8	87	16	93
	9	297	34	31
	10	204	33	16
	11	189	13	7
	12	71	18	28
	13	79	12	17
	14	34	11	8
	15	40	8	15
	16	19	28	29
	17	65	18	16
	18	82	22	26
	19	34	3	10
	20	111	7	82
	21	67	19	8
	22	167	24	45
	23	13	28	15
	24	93	1	19
	25	88	3	151
	26	23	18	27
	27	43	24	158
	28	91	21	42
	29	132	0	36
	30	67	21	105
	31	21	2	133
	32	43	1	29
	33	93	6	28
	34	30	3	22
	35	66	0	45
	36	108	29	53
	37	25	0	30
	38	174	16
	39		3
	40		26
	41		12
	42		16
	43		8
	44		10
	45		8
	46		35
	47		13
	48		13
	49		11
	50
	Vesicles per bouton	Ctrl1	qKO1	qKO1+Liprina3
	Avg	83	14.3878	38.9189
	SEM	10.7821	1.43357	6.63465

## Sheet: Figure 2c
	Q_Ctrl1
0-100	6	7	5	2	6	5	12	15	5	3	4	8	12	7	3	1	5	9	12	10	9	6	9	5	11	25	14	9	2	8	10	5	10	10	7	15	9	25	8	8	13	7	5	27	14	5	10	4	11
1-200	12	13	4	6	7	3	14	0	3	10	5	20	25	22	15	3	19	6	8	10	7	15	21	5	25	40	19	8	13	3	9	9	23	12	8	14	14	31	13	6	13	5	2	24	8	7	6	4	22
2-300	12	13	7	3	7	5	31	0	0	2	5	22	33	32	14	13	26	12	1	10	3	18	10	2	35	45	10	7	16	0	3	4	12	8	4	11	22	30	11	7	13	3	0	10	2	11	9	2	17
3-400	8	5	4	0	1	0	27	2	1	0	4	23	44	45	17	21	20	8	0	5	0	19	6	0	21	1	8	14	14	1	3	1	4	2	0	1	19	25	12	0	3	3	0	1	2	20	12	3	7
4-500	10	6	11	0	1	1	17	0	2	0	1	9	42	28	7	15	1	8	2	5	0	3	11	0	10	0	3	11	17	0	8	4	0	1	2	1	13	12	11	0	0	2	0	0	0	18	17	1	8
5-600	4	9	9	0	1	2	0	1	1	0	0	2	35	20	1	25	0	3	3	0	0	1	7	0	1	0	5	9	16	0	1	1	0	0	1	1	6	7	3	0	0	0	0	1	0	5	8	2	1
6-700	0	6	5	0	0	1	0	0	0	0	0	2	27	7	0	20	0	5	2	0	0	1	8	0	0	0	4	14	3	0	4	4	0	0	1	0	0	1	0	0	0	0	0	0	0	0	4	1	0
7-800	0	10	5	0	0	0	0	0	0	0	0	0	17	11	0	11	0	7	2	0	0	0	8	0	1	0	3	3	1	0	7	1	0	0	0	0	2	1	0	0	0	1	0	0	0	0	2	2	0
8-900	0	4	10	0	0	0	0	0	0	0	0	0	20	9	0	10	0	4	2	0	0	0	2	1	1	0	1	1	5	0	6	2	1	2	0	0	2	0	0	0	0	0	0	1	0	0	8	1	0
9-1000	1	4	8	0	0	0	0	0	0	0	0	0	14	5	0	4	0	4	0	0	0	0	0	3	1	0	0	0	0	0	5	1	0	0	0	0	2	0	1	0	0	0	0	1	1	0	6	1	0
[truncated: 92 more columns]

## Sheet: Fig 2f
	PSD puncta with Nrxn-HA puncta
	n	Ctrl1(NRXN-HA) with Cre	qKO1(NRXN-HA) with Cre	Ctrl1(NRXN-HA) without Cre	qKO1(NRXN-HA) without Cre
	1	0.559524	0.698413	0.216216	0.2
	2	0.619048	0.848485	0.075	0.0482759
	3	0.316667	0.237288	0.216216
	4	0.463415	0.340426	0.00947867
	5	0.542857	0.375
	6	0.338028	0.404255
	7	0.247059	0.787234
	8	0.207317	0.971429
	9	0.643678	0.808
	10	0.725275
	PSD puncta with Nrxn-HA puncta
		Ctrl1(NRXN-HA) with Cre	qKO1(NRXN-HA) with Cre	Ctrl1(NRXN-HA) without Cre	qKO1(NRXN-HA) without Cre
	n	10	9	4	2
	Avg	0.466287	0.607837	0.129228	0.124138
	SEM	0.0568043	0.0893679	0.0519731	N/A

## Sheet: Fig 2h
	PSD length				Nrxn nanocluster max diameter
	Ctrl1(NRXN-HA) +Cre	qKO1(NRXN-HA) +Cre			Ctrl1(NRXN-HA) +Cre	qKO1(NRXN-HA) +Cre
	670.34	376.254			187.024	250.4
	493.119	454.354			219.1	250.4
	427.104	599.173			187.8	187.8
	405.451	416.277			156.5	156.5
	594.747	468.849			154.384	250.4
	505.658	735.159			187.8	187.8
	248.992	626.404			313	187.8
	627.646	393.729			219.1	187.8
	794.563	401.707			156.5	156.5
	444.973	296.27			156.5	156.5
	461.497	461.359			156.5	187.8
	396.111	361.7			187.8	156.5
	572.574	355.505			272.529	156.5
	364.704	386.768			250.4	128.343
	382.054	608.538			219.1	156.5
	349.558	405.836			187.8	156.5
	427.671	314.85			187.8	219.1
	339.004	528.447			250.4	166.823
	395.616	682.919			151.285	219.1
	360.754	639.675			187.8	145.32
	486.94	396.605			156.5	250.4
	478.574	598.872			187.8	156.5
	421.285	347.202			250.4	187.8
	316.618	375.065			156.5	149.382
	639.669	279.249			219.1	151.285
	420.622				187.8	219.1
	655.557				152.093	156.5
	313.67				156.5	187.8
	502.215				125.2	156.5
	467.39				250.4	219.1
	631.659				219.1	156.5
	302.674				187.8	156.5
					187.8	125.2
					187.8	156.5
					219.1	187.8
					219.1	219.1
					187.8	156.5
					187.8	125.2
					250.4	219.1
					156.5	156.5
					187.8	156.5
					156.5	156.5
					250.4	219.1
					154.929	219.1
					156.5	187.8
					250.4
					219.1
					187.8
					156.5
					219.1
					156.5
					250.4
					187.8
					187.8
					219.1
					125.2
PSD length				Nrxn nanocluster max diameter
	Ctrl1(NRXN-HA) +Cre	qKO1(NRXN-HA) +Cre			Ctrl1(NRXN-HA) +Cre	qKO1(NRXN-HA) +Cre
n	32	25		n	56	45
Avg	465.594	460.431		Avg	194.651	179.926
SEM	22.4481	25.8517		SEM	5.27714	5.21282

## Sheet: Fig 2i
	Num nanocluster per PSD
	Ctrl1(NRXN-HA) +Cre	qKO1(NRXN-HA) +Cre
	2	1
	2	1
	2	2
	1	1
	2	2
	3	3
	2	3
	3	3
	2	1
	2	1
	3	2
	1	1
	3	2
	1	2
	1	1
	1	2
	1	1
	1	2
	1	3
	1	2
	1	3
	2	3
	1	1
	1	1
	2	1
	1
	3
	1
	2
	2
	3
	2
Num nanocluster per PSD
	Ctrl1(NRXN-HA) +Cre	qKO1(NRXN-HA) +Cre
n	32	25
Avg	1.75	1.8
SEM	0.134704	0.163299
