# Supplementary material for: Liprin-α proteins are master regulators of human presynapse assembly
Source: Nat Neurosci. 2024 Mar 12;27(4):629–42. doi: 10.1038/s41593-024-01592-9 (PMC11001580; doi:10.1038/s41593-024-01592-9)
Supplement: Supplementary file 6 — Statistical source data. [file 41593_2024_1592_MOESM6_ESM.xlsx]

## Sheet: Figure 3b
mEPSC frequency (Hz)
	n	Ctrl1	qKO1	Ctrl2	qKO2
	1	0	0	0	0
	2	0	0	0	0
	3	0	0	0	0
	4	0	0	0.02	0
	5	0	0	0.025	0
	6	0	0	0.025	0
	7	0	0	0.06	0
	8	0.015	0	0.06	0
	9	0.025	0	0.15	0
	10	0.035	0	0.175	0
	11	0.035	0	0.185	0
	12	0.11	0	0.23	0
	13	0.118182	0	0.28	0
	14	0.138095	0	0.291667	0
	15	0.17	0	0.3	0
	16	0.17	0	0.369231	0
	17	0.2	0	0.41	0
	18	0.23	0	0.42	0
	19	0.23	0	0.47	0
	20	0.24	0	0.57	0
	21	0.27	0	0.641667	0
	22	0.29	0	0.68	0
	23	0.34	0	0.695	0
	24	0.3625	0	1.21	0
	25	0.375	0	1.225	0
	26	0.383333	0	1.465	0
	27	0.45	0	1.705	0.01
	28	0.453846	0	1.85	0.01
	29	0.633333	0	1.985	0.01
	30	0.64	0	2.8	0.04
	31	0.675	0	3.59	0.05
	32	0.845	0	6.3	0.07
	33	0.87	0	8	0.08
	34	1.025	0		0.27
	35	1.2375	0
	36	1.24	0
	37	1.44	0
	38	1.715	0
	39	1.76	0
	40	1.88	0
	41	2.25	0
	42	2.33333	0
	43	2.7	0
	44	3.04286	0
	45	3.42	0.005
	46	4.06923	0.02
	47	9.87	0.025
	48	10.54	0.03
	49	11.415	0.04
	mEPSC freq.	Ctrl1	qKO1	Ctrl2	qKO2
	Avg	1.3927	0.00244898	1.09659	0.0158824
	SEM	0.368275	0.00117661	0.312162	0.00844525
	MW		<0.0001		<0.0001

## Sheet: Figure 3d
Evoked EPSC amplitude (pA)
	n	Ctrl1	qKO1	Ctrl2	qKO2
	1	-0.25	8.5246	-0.91547	3.542
	2	-0.8954	8.12547	-0.987	2.145
	3	-1.245	3.25417	-2.54	0.2514
	4	-1.254	3.2415	-10.14	0.0214
	5	-2.14	2.1547	-60.5	0.006954
	6	-2.1452	1.25499	-204.206	-0.63254
	7	-4.05647	1.2546	-204.956	-0.854217
	8	-5.4521	1.2453	-206.457	-1.254
	9	-85.4	1.24154	-210.385	-2.458
	10	-85.654	0.63254	-210.536	-2.85275
	11	-95.6	0.06524	-211.413	-3.11473
	12	-96.548	0.02145	-211.68	-3.14686
	13	-211.15	0.00965487	-212.727	-3.2154
	14	-280.415	0.0054	-216.703	-3.21871
	15	-298.78	-0.0995847	-217.814	-3.2514
	16	-302.1	-0.215478	-219.264	-3.37199
	17	-315.254	-0.241563	-223.29	-3.49352
	18	-318.16	-0.5417	-225.329	-3.58593
	19	-321.524	-0.985471	-242.989	-3.61975
	20	-324.15	-0.98748	-245.95	-3.66834
	21	-352.14	-1.254	-250.8	-3.72853
	22	-358.14	-1.25478	-253.763	-3.83483
	23	-469.99	-1.25487	-261.982	-3.9709
	24	-584.18	-2.31457	-284.4	-4.04401
	25	-594.23	-2.4568	-326.989	-4.25421
	26	-600.23	-2.45687	-345.87	-4.36959
	27	-604.524	-3.45687	-356.01	-4.54721
	28	-621.14	-6.4587	-435.6	-4.6321
	29	-784.14	-7.784	-520.672	-5.05286
	30	-845.4	-12.54	-587.7	-5.14449
	31	-924.15	-15.4	-800.2	-5.37391
	32	-1254	-106.364	-874.54	-5.40361
	33	-2281.5	-113.304	-1227.64	-10.54
	34	-2541.8	-123.623	-1324.4	-10.5642
	35	-2600.7	-147.233	-1347.36	-25.46
	36	-3875.5
	evoked EPSC	Ctrl1	qKO1	Ctrl2	qKO2
	Avg	-612.332	-14.8342	-358.192	-3.90548
	SEM	145.657	6.74342	59.0082	0.785985
	MW		<0.0001		<0.0001

## Sheet: Figure 3f
mIPSC frequency (Hz)
	n	Ctrl1	qKO1	Ctrl2	qKO2
	1	0	0	0	0
	2	0	0	0	0
	3	0.005	0	0	0
	4	0.01	0	0	0
	5	0.03	0	0.005	0
	6	0.03	0	0.005	0
	7	0.08	0	0.04	0
	8	0.125	0	0.04	0
	9	0.145	0	0.04	0
	10	0.19	0	0.04	0
	11	0.19	0	0.07	0
	12	0.335	0	0.07	0
	13	0.34	0	0.07	0
	14	0.435	0	0.07	0
	15	0.51	0	0.08	0
	16	0.595	0	0.08	0
	17	0.69	0	0.125	0
	18	0.82	0	0.19	0
	19	0.92	0	0.19	0
	20	0.94	0	0.21	0
	21	1.04	0	0.21	0
	22	1.17	0	0.24	0
	23	1.23	0	0.24	0
	24	1.24	0	0.27	0
	25	1.29	0	0.27	0
	26	1.305	0	0.31	0
	27	1.34	0	0.31	0
	28	1.44	0	0.33	0
	29	1.705	0	0.3375	0
	30	1.9	0	0.395	0
	31	1.98	0	0.42	0
	32	2.03	0	0.42	0
	33	2.33	0	0.42	0
	34	2.45	0	0.42	0
	35	2.495	0	0.48	0
	36	2.56	0	0.52	0
	37	3.09	0	0.52	0
	38	3.155	0	0.53	0
	39	3.16	0	0.53	0
	40	3.67	0	0.635	0
	41	3.95	0.02	0.815	0
	42			0.98	0
	43			0.98	0
	44			1.11	0
	45			1.23	0
	46			1.23	0
	47			1.495	0
	48			1.59	0
	49			1.59	0
	50			1.72	0
	51			1.72	0
	52			1.745	0
	53			1.76	0
	54			1.87	0.005
	55			1.87	0.005
	56			1.985	0.01
	57			2.035	0.01
	58			3.155	0.03
	59			5.065	0.05
	60				0.06
	61				0.245
	mIPSC freq.	Ctrl1	qKO1	Ctrl2	qKO2
	Avg	1.24195	0.000487805	0.730127	0.00680328
	SEM	0.176088	0.000487805	0.119557	0.0041964
	MW		<0.0001		<0.0001

## Sheet: Figure 3h
Rescues mEPSC frq. (Hz)
	n	qKO1	qKO1+L1	qKO1+L2	qKO1+L3	qKO1+L4
	1	0	0	0	0	0
	2	0	0	0	0	0
	3	0	0	0	0.03	0
	4	0	0	0.03	0.05	0.05
	5	0	0.05	0.04	0.05	0.09
	6	0	0.05	0.05	0.07	0.22
	7	0	0.11	0.08	0.1	0.27
	8	0	0.12	0.12	0.135	0.36
	9	0	0.15	0.12	0.18	0.42
	10	0	0.21	0.14	0.26	0.428571
	11	0	0.215	0.17	0.27	0.45
	12	0	0.27	0.17	0.27	0.566667
	13	0	0.27	0.2	0.29	0.69
	14	0	0.3	0.21	0.29	0.84
	15	0	0.32	0.27	0.295	0.9
	16	0	0.34	0.32	0.34	1.08
	17	0	0.44	0.36	0.41	1.08
	18	0	0.48	0.36	0.44	1.2
	19	0	0.53	0.37	0.6	1.49
	20	0	0.575	0.57	0.68	1.56
	21	0	0.58	0.9	0.68	2.22
	22	0	0.64	0.99	0.71	3.3
	23	0	0.66	1.08	0.89	5.75714
	24	0	0.67	1.16	1.18	6.27
	25	0	0.68	1.32	1.37	18.58
	26	0	0.86	1.35	1.41
	27	0	0.99	1.38	1.49
	28	0	1	1.48	1.49
	29	0	1.05	1.53	1.5
	30	0	1.06	1.53	1.52
	31	0	1.08	1.57	1.52
	32	0	1.135	1.69	1.52
	33	0	1.135	1.74	1.54
	34	0	1.15	1.77	1.64
	35	0	1.17	1.8	1.67
	36	0	1.18	1.945	1.8
	37	0	1.23	1.985	2.03
	38	0	1.37	2.25	2.08
	39	0	1.37	2.255	2.15
	40	0	1.515	2.46	2.17
	41	0	1.52	2.9	2.21
	42	0	1.53	2.98	2.24
	43	0	1.58	3.1	2.44
	44	0	1.63	3.26	2.47
	45	0	1.71	3.29	2.5
	46	0	1.75	3.29	2.635
	47	0.01	1.79	3.54	2.65
	48	0.01	1.98	3.67	2.71
	49	0.03	2.01	3.97	2.77
	50	0.03	2.08	4.05	2.8
	51	0.03	2.11	4.44	2.84
	52	0.05	2.14	4.69	2.84
	53	0.055	2.33	4.71	3
	54	0.06	2.395	4.99	3.26
	55	0.1	2.54	5.175	3.52
	56	0.1	2.64	5.545	3.53
	57	0.125	2.99	5.71	4.075
	58	0.21	4.01	5.75	4.22
	59	0.26	4.26	5.86	4.24
	60	0.375	4.561	5.9	4.4
	61		5.37	6.28	4.4
	62		6.37	6.76	4.85
	63		6.64	7.13	6.28
	64		8.43	7.23	6.9
	65		9.01	8.03	12.03
	66		9.75	8.05
	67		10.46	9.03
	68		10.62	9.8
	69		11.25	10.22
	70		12.93	13.79
	mEPSC frq.	qKO1	qKO1+L1	qKO1+L2	qKO1+L3	qKO1+L4
	Avg	0.0240833	2.33344	2.98436	2.01431	1.9129
	SEM	0.00865495	0.366433	0.358609	0.249834	0.767655
	KW		<0.0001	<0.0001	<0.0001	<0.0001
