# Supplementary material for: Liprin-α proteins are master regulators of human presynapse assembly
Source: Nat Neurosci. 2024 Mar 12;27(4):629–42. doi: 10.1038/s41593-024-01592-9 (PMC11001580; doi:10.1038/s41593-024-01592-9)
Supplement: Supplementary file 7 — Statistical source data. [file 41593_2024_1592_MOESM7_ESM.xlsx]

## Sheet: Fig 4a
	SV2 Velocity				SV2 Mov. events
	Ctrl1	qKO1			Ctrl1	qKO1
	0.501474	0.821374			0.333922	0.136857
	0.775756	0.784505			0.118171	0.19632
	0.517922	0.704966			0.232578	0.279738
	0.427567	0.478818			0.0856795	0.263468
	1.36526	0.380693			0.25373	0.149677
	0.397197	0.346709			0.284537	0.41704
	0.558885	0.668756			0.21678	0.421701
	0.665083	0.354057			0.131807	0.374468
	0.5114	0.546171			0.0760052	0.169492
	0.697028	0.610367			0.117179	0.247115
	0.527059	0.741216			0.156476	0.266931
	0.503154	0.60854			0.3207	0.228189
	0.601839	0.42758			0.0322581	0.32151
	0.527431				0.176869
	Ctrl1	qKO1			Ctrl1	qKO1
n	14	13		n	14	13
Avg	0.612647	0.574904		Avg	0.181192	0.267116
SEM	0.0639689	0.0460476		SEM	0.0252617	0.0263418

## Sheet: Fig 4b
	ELKS Velocity				ELKS Mov. events
	Ctrl1	qKO1			Ctrl1	qKO1
	0.205221	1.31877			0.0276947	0.0197239
	0.319352	0.253593			0.00520291	0.0232019
	0.230336	0.352141			0.00912409	0.0097229
	0.110724	0.975306			0.0108225	0.00668896
	0.110357	1.18859			0.0132013	0.0563095
	0.140324	0.257741			0.0182927
	0.145525	0.397687
	1.80301	0.224296
	0.0766719	1.56397
	1.98096	0.944318
		0.111631
		0.461753
	Ctrl1	qKO1			Ctrl1	qKO1
n	10	12		n	6	5
Avg	0.512248	0.670816		Avg	0.0140564	0.0231294
SEM	0.231406	0.143807		SEM	0.003255	0.00883896

## Sheet: Fig 4c
		Ctrl1	qKO1
		0	0.733
		0.369	0.045
		0.395	0.062
		0.387	0.104
		0.445	0.002
		0.395	0.024
		0.821	0.014
		0.416	0.056
		0.477	0.069
		0.322	0.38
		0.098	0.218
		0.077	0.014
		0.319	0.04
		0.076	0.069
		0.16	0.054
		0.268	0.113
		0.015	0.134
		0.014	0.603
		0.116	0
		0.486	0.047
		0.472	0.026
		0.41	0.047
		0.339	0.051
		0.218	0.093
		0.356	0.179
		0.134	0.184
		0.49	0.296
		0.976	0.005
		0.094	0.065
		0.207	0.117
		0.429	0.222
		0.438	0.323
		0.417	0.25
		0.147	0.392
		0.019	0.056
		0.113	0.018
		0.091	0.13
		0.323	0.171
		0.833	0.019
		0.773	0.369
		0.453	0.048
		0.627	0.14
		0.18	0.119
		0.296	0.026
		0.334	0.017
		0.057	0.514
		0.818	0.147
		0.716	0.072
		0.187	0.142
		0.822	0.039
		0.691	0.01
		0.483	0.167
		0.127	0.059
		0.265	0.062
		0.003	0.25
		0.178	0.188
		0.325	0.369
		0.081	0.078
		0.367	0.201
		0.526	0.2
		0.588	0.044
		0.545	0.094
		0.491	0.0003
		0.459	0.258
		0.222	0.195
		0.071	0.204
		0.228	0.308
		0.083	0.248
		0.495	0.076
		0.329	0.067
		0.018	0.604
		0.362	0.252
		0.125	0.009
		0.559	0.015
		0.339	0.03
		0.33	0.0004
		0.13	0.024
		0.511	0
		0.162	0.003
		0.291	0.177
		0.396	0.021
		0.291	0.014
		0.261	0.042
		0.408	0.037
		0.305	0.345
		0.48	0.039
		0.512	0.261
		0.168	0.589
		0.295	0.163
		0.117	0.043
		0.247	0.119
		0.335	0.016
		0.182	0.011
		0.085	0.059
		0.467	0.21
		0.459	0.32
		0.491	0.046
		0.164	0.001
		0.136	0.134
		0.685	0.301
		0.222	0.075
		0.348	0.061
		0.153	0.012
		0.5	0.008
		0.249	0.032
		0.209	0.044
		0.482	0.14
		0.0002	0.21
		0.09	0.032
		0.11	0.032
		0.105	0.026
		0.021	0.07
		0	0.106
		0.42	0.019
		0.096	0.335
		0	0.071
		0.134	0.001
		0.029	0.301
		0.024	0.082
		0.334
		0.123
		0.001
		0
		0.161
		0.211
		0.574
		0.065
		0
		0.478
		0.59
		0.272
		0.033
		0.01
		0.433
		0.549
		0.448
		0.186
		0.062
		0.056
		0.705
		0.384
		0.126
		0.286
		0.11
		0.071
		0.718
		0.321
		0.622
		0.43
		0.041
		0.143
		0.274
		0.619
		0.517
		0.66
		0.211
		0.64
		0.223
		Ctrl1	qKO1
	n	158	119
	Avg	0.304887	0.131754
	SEM	0.0174546	0.0132893

## Sheet: Fig 4d
		Ctrl1	qKO1
		0.426	0
		0.111	0.011
		0.141	0.007
		0.162	0.001
		0.4	0.001
		0.337	0.031
		0.32	0.012
		0.276	0.035
		0.16	6e-05
		0.355	0.006
		0.239	0.002
		0.269	0.019
		0.153	0.0001
		0.239	0.017
		0.199	0.005
		0.155	0.008
		0.279	0.006
		0.268	0.007
		0.373	0.006
		0.008	0.006
		0.268	0.007
		0.171	0.001
		0.298	0.001
		0.283	0
		0.232
		0.329	0
		0.166	0
		0.272	0.002
		0.155	0
		0.26	0.002
		0.13	0.001
		0.016	0.001
		0.106	0.001
		0.14	0.001
		0.138	0.0004
		0.023	0
		0.331	0
		0.007	0
		0.099	0.003
		0.135	0.001
		0.051	0.002
		0.138	0.001
		0.024	0.001
		0.084	0.0003
		0.0002	0.012
		0.035	0.002
		0.319	0
		0.106	0.004
		0.241	0.001
		0.184	0
		0.425	0
		0.003	0.017
		0.225	0
		0.145	0.004
		0.01	0.001
		0.004	0
		0.02
		0.007	0.048
		0.126	0.008
		0.122	0.003
		0.011	0
		0.118	0.001
		0.043	0.012
		0.073	0.001
		0.002	0.008
		0.187	0
		0.044	0.0005
		0.123	0.035
		0.418	0.003
		0.374	0.0002
		0.437	0.002
		0.348	0.004
		0.078	0.002
		0.122	0.001
		0.007	0.001
		0.174	0.001
		0.124	0.001
		0.058	0.0001
		0.293	0.001
		0.018	0.014
		0.145	0.002
		0.018	0.002
		0.118	0.028
		0.05	0.022
		0.023	0.012
		0.148	0.001
		0.059	0.005
		0.065	0.007
		0.097	0.004
		0.082	0.005
		0.078	0.002
		0.027	0.004
		0.122	0.005
		0.064	0.001
		0.178	0.007
		0.067	0.003
		0.005
		0.107
		0.031
		0.013
		0.06
		0.015
		0.031
		0.179
		0.012
		0.009
		0.001
		0
		0
		0.193
		0.026
		0.033
		0.002
		0.012
		0.117
		0.0004
		0
		0.012
		0.02
		0.013
		0.008
		0.129
		0.015
		0.045
		0.029
		0.038
		Ctrl1	qKO1
	n	126	94
	Avg	0.128941	0.00535809
	SEM	0.0106529	0.000893295

## Sheet: Fig 4e
		Ctrl1	qKO1
		0.172	0.001
		0.462	0.002
		0.356	0.021
		0.425	0.001
		0.216	0.004
		0.635	0.001
		0.409	0
		0.431	0
		0.288	0.001
		0.16	0
		0.058	0.0004
		0.317	0
		0.319	0
		0.173	0
		0.292	0.001
		0.198	0
		0.111	0.001
		0.02	0
		0.281	0
		0.363	0
		0.238	0.0002
		0.278	0
		0.02	0
		0.395	0
		0.454	0
		0.362	0.001
		0.481	0
		0.505	0
		0.393	0.11
		0.316	0.152
		0.413	0.339
		0.381	0.002
		0.204	0.3
		0.201	0.626
		0.116	0.387
		0.151	0.208
		0.634	0.285
		0.487	0.047
		0.266	0.068
		0.551	0
		0.429	0.022
		0.601	0.114
		0.157	0.114
		0.639	0.073
		0.481	0.164
		0.268	0.31
		0.268	0
		0.443	0.001
		0.174	0.018
		0.726
		0.439	0.002
		0.13	0.001
		0.293	0
		0.624	0
		0.564	0
		0.746	0
		0.376	0.005
		0.481	0
		0.085	0
		0.49	0
		0.302	0.005
		0.225	0
		0.193	0
		0.301	0
		0.389	0.0003
		0.433	0
		0.372	0
		0.409	0.198
		0.421	0.442
		0.435	0.017
		0.068	0.084
		0.124	0.093
		0.826	0.185
		0.569	0.13
		0.101	0.217
		0.3	0.205
		0.504	0.146
		0.502	0.034
		0.456	0.056
		0.362	0.114
		0.114	0.424
		0.301	0.01
		0.299	0.151
		0.294	0.409
		0.013	0.729
		0.147	0.087
		0.076	0.179
		0.009	0.13
		0.091	0.385
		0.139	0.459
		0.229	0.226
		0.044	0.604
		0.003	0.296
		0.276	0.003
		0.192	0.0004
		0.199	0.003
		0.221	0.05
		0.393
		0.274
		0.092
		0.03
		0.141
		0.183
		0.242
		0.408
		0.223
		0.21
		0.241
		0
		0.03
		0.134
		0.337
		0.03
		0.119
		0.096
		0.211
		0.251
		0.054
		0.013
		0.043
		0.26
		0.366
		0.036
		Ctrl1	qKO1
	n	123	96
	Avg	0.287008	0.0984823
	SEM	0.0163246	0.016188

## Sheet: Fig 4f
		Ctrl1	qKO1
		0.441	0.016
		0.63	0.004
		0.309	0.004
		0.08	0.014
		0.117	0.041
		0.074	0.012
		0.093	0.02
		0.168	0.019
		0.172	0.011
		0.486	0.004
		0.545	0.01
		0.449	0
		0.609	0.01
		0.604	0.011
		0.084	0.021
		0.442	0.018
		0.604	0.01
		0.633	0.027
		0.363	0.055
		0.028	0.016
		0.102	0.012
		0.035	0.027
		0.053	0.009
		0.23	0.005
		0.249	0.003
		0.486	0.002
		0.012	0.002
		0.052	0.006
		0.3	0.007
		0.113	0.002
		0.253	0.027
		0.176	0.006
		0.19	0.003
		0.001	0.057
		0.102	0.001
		0.025	0.001
		0.021	0.005
		0.233	0.008
		0.133	0.002
		0.132	0.001
		0.016	0.001
		0.089	0.003
		0.112	0.012
		0.111	0.011
		0.188	0.507
		0.023	0.003
		0.16	0.003
		0.118	0.005
		0.11	0.001
		0.063	0.004
		0.115	0.005
		0.164	0
		0.012	0
		0.008	0.0003
		0.14	0
		0.742	0
		0.013	0
		0.026	0.004
		0.224	0
		0.258	0
		0.293	0
		0.013	0
		0.422	0.004
		0.301	0
		0.079	0
		0.408	0.009
		0.314	0
		0.146	0
		0.019	0.0002
		0.053	0
		0.031	0.0004
		0.002	0
		0.105	0
		0.101	0
		0.047	0
		0.092	0
		0.155	0
		0.077	0
		0.021	0
		0.097
		0.004
		0.089
		0.331
		0.357
		0.039
		0.402
		0.128
		0.219
		0.207
		0.294
		0.148
		0.04
		0.143
		0.152
		0.637
		0.281
		0.206
		0.16
		0.355
		0.471
		0.383
		0.23
		0.225
		0.168
		0.11
		0.062
		0.006
		0.055
		0.034
		0.265
		0.281
		0.095
		0.064
		0.009
		0.002
		0.289
		0.136
		0.069
		0.027
		0.071
		0.056
		0.061
		0.102
		0.156
		0.022
		0.047
		0.007
		0.003
		0.088
		0.28
		0.066
		0.108
		0.004
		0.11
		0.131
		0.045
		0.041
		0.091
		0.016
		0.017
		0.012
		0.262
		0.04
		Ctrl1	qKO1
	n	143	79
	Avg	0.169972	0.0136949
	SEM	0.0138569	0.00644947

## Sheet: Fig 4g
		Ctrl1	qKO1
		0.01	0.027
		0.058	0.09
		0	0.054
		0.032	0.036
		0.188	0.255
		0.127	0.018
		0.044	0.302
		0.028	0.021
		0.077	0.147
		0.128	0.006
		0.027	0.003
		0.082	0.086
		0.005	0.073
		0.218	0.396
		0.332	0
		0.045	0
		0.08	0
		0.03	0.001
		0.017	0
		0.12	0
		0.087	0
		0.003	0
		0.272	0
		0.379	0
		0.133	0.001
		0.017	0
		0.041	0.005
		0.131	0.013
		0.02	0.02
		0.131	0
		0.313	0.063
		0.395	0.113
		0.167	0.057
		0.169	0.094
		0.024	0.029
		0.343	0.02
		0.235	0.05
		0.529	0.02
		0.589	0.068
		0.418	0.017
		0.244	0.012
		0.047	0.003
		0.168	0.064
		0.064	0.023
		0.419	0.027
		0.134	0.025
		0.27	0.038
		0.214	0.166
		0.219	0.303
		0.272	0.03
		0.156	0.002
		0.07	0.002
		0.004	0.028
		0.124	0.053
		0.025	0.048
		0.103	0.01
		0.008	0.026
		0.044	0.02
		0.014	0.054
		0.042	0.072
		0.071	0.015
		0.185	0.01
		0.137	0.009
		0.034	0.001
		0.023	0
		0.086	0
		0.042	0.002
		0.022	0.006
		0.026	0.063
		0.008	0.001
		0.042	0.045
		0.167	0.003
		0.19	0.005
		0.049	0.03
		0.101	0.011
		0.078	0.007
		0.174	0.001
		0.128	0.014
		0.052	0.004
		0.015	0
		0.25	0.057
		0.138	0.045
		0.268	0.005
		0.029	0.008
		0.033	0.01
		0.317	0.001
		0.022
		0.359
		0.055
		0.114
		0.243
		0.398
		0.036
		0
		0.002
		0.006
		0.007
		0.057
		Ctrl1	qKO1
	n	98	86
	Avg	0.129071	0.0400465
	SEM	0.0130464	0.00756213
