# Supplementary material for: Liprin-α proteins are master regulators of human presynapse assembly
Source: Nat Neurosci. 2024 Mar 12;27(4):629–42. doi: 10.1038/s41593-024-01592-9 (PMC11001580; doi:10.1038/s41593-024-01592-9)
Supplement: Supplementary file 8 — Statistical source data. [file 41593_2024_1592_MOESM8_ESM.xlsx]

## Sheet: Figure 5b
Liprin-GFP contact area
	qKO1+Liprina3	qKO1+delCC	qKO1+delRIM-BD	qKO1+delELKS-BD	qKO1+delSAM	qKO1+delLoop	qKO1+W921A	qKO1+W856Q
	0.065	0.221	0.437	0.324	0.0002	0.018	0.133	0.057
	0.474	0.725	0.388	0.075	0.01	0.011	0.057	0.358
	0.139	0.468	0.341	0.234	0.068	0.026	0.41	0.26
	0.402	0.017	0.387	0.004	0.003	0.035	0.848	0.391
	0.657	0.612	0.194	0.468	0	0.007	0.172	0.161
	0.648	0.152	0.505	0.022	0	0.004	0.182	0.296
	0.787	0.987	0.195	0.17	0.0002	0.01	0.279	0.146
	0.517	0.376	0.148	0.009	0	0.005	0.162	0.121
	0.577	0.508	0.028	0.132	0	0.008	0.788	0.153
	0.071	0.194	0.071	0.141	0	0.039	0.197	0.218
	0.188	0.137	0.276	0.323	0.031	0.013	0.379	0.08
	0.027	0.345	0.3	0.296	0	0.006	0	0.065
	0.2	0.333	0.315	0	0	0	0.001	0.171
	0.353	0.416	0.777	0.005	0.013	0.036	0.007	0.173
	0.03	0.333	0.675	0.217	0.164	0.004	0.217	0.214
	0.408	0.018	0.56	0.452	0.054	0.088	0.154	0.191
	0.298	0.208	0.479	0	0.007	0.153	0.969	0.25
	0.193	0.093	0.279	0.372	0.032	0.215	0.102	0.148
	0.555	0.094	0.374	0.01	0	0.143	0.16	0.211
	0.416	0.103	0.352	0.019	0	0.395	0.254	0.086
	0.378	0.228	0.247	0.052	0.007	0.056	0.222	0.097
	0.299	0.208	0.361	0.1	0	0.098	0.51	0.175
	0.515	0.289	0.253	0.03	0.001	0.13	0.221	0.067
	0.56	0.2	0.328	0.057	0	0.144	0.107	0.056
	0.75	0.127	0.076	0	0	0.253	0.553	0.085
	0.725	0.263	0.364	0.034	0.0002	0.271	0.99	0.075
	0.289	0.229	0.16	0.141	0.002	0.151	0.252	0.158
	0.305	0.224	0.213	0.083	0.012	0.231	0.113	0.067
	0.595	0.004	0.251	0.421	0.0002	0.005	0.016	0.173
	0.169	0.126	0.226	0.7	0.003	0.001	0	0.28
	0.366	0.27	0.361	0.337	0	0.026	0.0002	0.669
	0.236	0.064	0.624	0.482	0	0	0.001	0.481
	0.22	0.04	0.196	0.347	0.028	0.074	0.061	0.146
	0.437	0.206	0.031	0.454	0.006	0.046	0.01	0.19
	0.012	0.039	0.206	0.634	0.028	0	0.002	0.538
	0.183	0.03	0.54	0.288	0.005	0.014	0.026	0.693
	0.362	0.113	0.506	0.105	0	0.065	0.002	0.681
	0.236	0.078	0.173	0.488	0	0.029	0.049	0.805
	0.259	0.331	0.342	0.017	0.004	0.061	0.01	0.319
	0.295	0.232	0.145	0.301	0.016	0.014	0.054	0.341
	0.386	0.199	0.133	0.377	0.006	0.032	0	0.617
	0.154	0.058	0.502	0.26	0.001	0.153	0.01	0.446
	0.157	0.015	0.601	0.138	0.095	0.21	0	0.403
	0.592	0.038	0.093	0.221	0.002	0.09	0	0.275
	0.476	0.27	0.102	0.533	0.001	0.053	0.003	0.419
	0.523	0.039	0.173	0.327	0	0.451	0	0.257
	0.3	0.145	0.003	0.207	0	0.056	0.003	0.056
	0.754	0.064	0.198	0.361	0.069	0.184	0.405	0.381
	0.325	0.174	0.196	0.5	0.001	0.131	0.254	0.369
	0.074	0.145	0.187	0.451	0	0.281	0.225	0.376
	0.297	0.205	0.245	0.114		0.183	0.454	0.293
	0.593	0.216	0.321	0.436		0.396	0.104	0.424
	0.834		0.138	0.4		0.183	0.369	0.501
	0.348		0.396	0.141		0.199	0.37	0.375
	0.767		0.153	0.122		0.107	0.478	0.14
	0.586		0.005	0.477		0.103	0.252	0.01
	0.286		0.183	0.045		0.045	0.062	0.063
	0.203		0.123	0.446		0.395	0.124	0.088
	0.04		0.156	0.428		0.127	0.047	0.11
	0.425		0.137	0.068		0.664	0.004	0.321
	0.288		0.316	0.123		0.386	0.069	0.554
	0.263		0.275	0.3		0.262	0.002	0.192
	0.037		0.214	0.311		0.418	0.024	0.293
	0.453		0.142	0.326		0.374	0.005	0.37
	0.288		0.398	0.232		0.1		0.114
	0.187		0.414	0.079		0.073		0.038
	0.276		0.324	0.188		0.141		0.207
	0.113		0.241	0.116				0.117
	0.329		0.798	0.25				0.305
	0.304		0.675	0.116				0.004
	0.121		0.437	0.202				0.283
	0.347		0.597	0.266
	0.271		0.81	0.568
	0.118		0.367	0.366
	0.147		0	0.308
			0.075	0.047
			0.744	0.151
			0.208	0.035
			0.49	0.215
			0.385	0.27
			0.335	0.256
			0.395	0.157
			0.512	0.424
			0.408	0.01
			0.489	0.08
			0.058	0.009
			0.64	0.123
			0.279	0.04
			0.218	0.036
			0.257	0.218
			0.249	0.017
			0	0.193
			0.418	0.022
			0.434	0.045
			0.354	0.044
			0.335	0.3
			0.273	0.012
			0.134
			0.055
			0.157
			0.112
			0.202
			0.037
			0.132
			0.208
			0.103
			0.399
			0.171
			0.094
			0.248
			0.147
			0.088
			0.002
			0
			0.002
			0
			0
			0.003
			0
			0.02
			0
			0
			0.001
			0.006
			0
			0
			0
	qKO1+Liprina3	qKO1+delCC	qKO1+delRIM-BD	qKO1+delELKS-BD	qKO1+delSAM	qKO1+delLoop	qKO1+W921A	qKO1+W856Q
n	75	52	127	97	50	67	64	71
Avg	0.344773	0.215558	0.256803	0.214959	0.013396	0.129582	0.186472	0.257
SEM	0.0237446	0.0260758	0.017576	0.0174808	0.00422396	0.017145	0.0298532	0.0215352

## Sheet: Figure 5c
Synapsin puncta (#/10um)
	n	qKO1+Liprina3	qKO1+delCC	qKO1+delRIM-BD	qKO1+delELKS-BD	qKO1+delSAM	qKO1+delLoop	qKO1+W921A	qKO1+W856Q
	1	0	0	0.333333	0	0	0	0	0
	2	0.333333	0	1.33333	0	0	0	0	0
	3	0.666667	0	1.33333	0	0	0.333333	0	0
	4	0.666667	0	1.33333	0	0	0.333333	0	0
	5	0.666667	0	1.33333	0	0	0.666667	0.333333	0
	6	1	0	1.33333	0	0	0.666667	0.333333	0
	7	1	0	1.66667	0	0	0.666667	0.333333	0
	8	1	0	2	0	0	0.666667	0.333333	0
	9	1	0	2	0	0	0.666667	0.666667	0.333333
	10	1	0	2	0	0	0.666667	0.666667	0.333333
	11	1.33333	0	2	0	0	0.666667	0.666667	0.333333
	12	1.66667	0	2.66667	0.333333	0	1	0.666667	0.666667
	13	1.66667	0	3	0.333333	0.333333	1	1	0.666667
	14	1.66667	0	3	0.333333	0.333333	1	1	0.666667
	15	2	0	3.33333	0.333333	0.333333	1	1	0.666667
	16	2	0	3.33333	0.333333	0.333333	1.33333	1	0.666667
	17	2	0	3.33333	0.333333	0.666667	1.33333	1.33333	0.666667
	18	2.33333	0.333333	3.66667	0.666667	0.666667	1.33333	1.33333	0.666667
	19	2.33333	0.333333	4	0.666667	1	1.33333	1.33333	0.666667
	20	2.33333	1	4	0.666667	1	1.66667	1.33333	0.666667
	21	2.33333	1.33333	4.33333	1	1	1.66667	1.33333	0.666667
	22	2.66667	2	4.66667	1.33333	1.33333	2	1.66667	1
	23	2.66667		5	1.33333	1.66667	2	1.66667	1
	24	3		5.33333	1.33333	2	2.33333	1.66667	1
	25	3		5.33333	1.33333		2.33333	2	1.33333
	26	3			1.33333		3.66667	3.33333	1.33333
	27	3.33333			1.66667				1.66667
	28	3.33333			1.66667				2.33333
	29	3.66667			2.33333				2.66667
	30	3.66667							4.33333
	31	3.66667
	32	4
	33	4.33333
	34	4.66667
	35	5
	Synapsin puncta	qKO1+Liprina3	qKO1+delCC	qKO1+delRIM-BD	qKO1+delELKS-BD	qKO1+delSAM	qKO1+delLoop	qKO1+W921A	qKO1+W856Q
	Avg	2.25714	0.227273	2.86667	0.597701	0.444444	1.16667	0.961538	0.811111
	SEM	0.219534	0.112658	0.2848	0.124215	0.121495	0.161457	0.149446	0.171897

## Sheet: Figure 5d
mEPSC freq (Hz)
	n	qKO1+Liprina3	qKO1+delCC	qKO1+delRIM-BD	qKO1+delELKS-BD	qKO1+delSAM	qKO1+delLoop	qKO1+W921A	qKO1+W856Q
	1	0	0	0	0	0	0	0	0
	2	0	0	0	0	0	0	0	0
	3	0.0157895	0	0	0	0	0	0	0
	4	0.05	0	0	0	0	0	0	0
	5	0.05	0	0	0	0	0.025	0	0
	6	0.065	0	0	0	0	0.0375	0	0.005
	7	0.07	0	0	0	0	0.045	0	0.005
	8	0.1	0	0.005	0	0	0.05	0	0.005
	9	0.135	0	0.015	0	0	0.0555556	0.005	0.00526316
	10	0.135	0	0.015	0	0	0.06	0.055	0.015
	11	0.158333	0	0.0166667	0	0	0.0777778	0.06	0.02
	12	0.188235	0	0.02	0	0	0.085	0.07	0.02
	13	0.191667	0	0.025	0	0	0.09	0.085	0.025
	14	0.27	0	0.025	0	0	0.1	0.0857143	0.025
	15	0.29	0	0.05	0	0	0.12	0.095	0.03
	16	0.3	0	0.0571429	0	0	0.13	0.1125	0.03
	17	0.31	0	0.06	0	0	0.13	0.125	0.04
	18	0.335	0	0.0611111	0	0	0.18125	0.135	0.04
	19	0.38	0	0.07	0	0	0.185	0.18125	0.04
	20	0.505	0	0.075	0	0	0.2	0.195	0.05
	21	0.56	0	0.08	0	0	0.2	0.22	0.05
	22	0.57	0	0.095	0	0	0.21	0.24	0.05
	23	0.57	0	0.11	0	0.005	0.215	0.24	0.0555556
	24	0.57	0	0.12	0	0.005	0.23	0.24	0.06
	25	0.59	0	0.125	0	0.005	0.32	0.25	0.06
	26	0.61	0	0.15	0	0.005	0.33	0.265	0.06
	27	0.71	0	0.155	0	0.00625	0.335	0.27	0.06
	28	0.725	0	0.155	0	0.00666667	0.37	0.29	0.08
	29	0.73	0	0.17	0.005	0.01	0.45	0.335	0.08
	30	0.82	0	0.2	0.005	0.01	0.5	0.36	0.0818182
	31	0.93	0	0.24	0.01	0.01	0.5	0.4	0.095
	32	1.01	0	0.285	0.015	0.01	0.57	0.41	0.1
	33	1.02	0	0.33	0.0157895	0.01	0.58	0.42	0.11
	34	1.03	0	0.42	0.02	0.01	0.583333	0.44	0.111111
	35	1.035	0	0.445	0.02	0.01	0.605	0.44	0.115
	36	1.09	0	0.48	0.0235294	0.015	0.64	0.445	0.15
	37	1.3	0	0.495	0.025	0.01875	0.655	0.51	0.15
	38	1.385	0	0.565	0.025	0.02	0.66	0.51	0.15
	39	1.56	0	0.6	0.025	0.02	0.77	0.535	0.16
	40	1.71	0	0.645	0.0294118	0.02	0.87	0.62	0.165
	41	1.91	0	0.686667	0.03	0.0214286	1.02	0.66	0.18
	42	2.01	0	0.725	0.03	0.0235294	1.19	0.83	0.18
	43	2.06667	0.005	0.795	0.03	0.025	1.24	0.86	0.195
	44	2.295	0.01	0.8	0.03	0.025	1.365	0.89	0.215
	45	2.31	0.015	1.02	0.03	0.025	1.405	0.895	0.23
	46	2.405	0.015	1.08	0.03	0.025	1.42	1.11	0.24
	47	2.51	0.0235294	1.12	0.0368421	0.03	1.45	1.2	0.26
	48	2.595	0.0266667	1.135	0.0375	0.03	1.48	1.2	0.306667
	49	2.76	0.03	1.16	0.0388889	0.03	1.575	1.2	0.32
	50	2.8	0.03	1.27	0.04	0.03	1.62	1.3	0.346667
	51	2.845	0.0545455	1.295	0.04	0.03	1.68	1.32	0.35
	52	3.15	0.0571429	1.33	0.04	0.035	1.68182	1.41667	0.365
	53	3.2	0.0578947	1.4625	0.05	0.04	1.745	1.43	0.41
	54	3.265	0.065	1.48	0.0526316	0.0526316	1.8	1.43	0.46
	55	3.29	0.075	1.49	0.06	0.0555556	2.08	1.46	0.46
	56	3.41	0.12	1.575	0.065	0.06	2.33	1.51	0.52
	57	3.6	0.19	1.83	0.075	0.07	2.58	1.56	0.535
	58	3.665	0.23	2.29	0.095	0.0764706	2.73	2.02	0.57
	59	3.775	0.633333	2.32	0.1	0.08	2.78	2.03	0.59
	60	4.37		2.45	0.1	0.08	3.93	2.24	0.66
	61	5.4		2.765	0.11	0.09	4.135	2.38667	0.76
	62	6.37		3.19	0.13	0.1	4.18	2.43	0.8
	63	6.525		3.77	0.141176	0.11	4.325	2.92	0.830769
	64	9.865		4.63	0.15	0.135	4.54	3.155	1.22
	65	11.8917		5.27	0.18	0.185	4.815	3.725	1.325
	66	12.535		10.16	0.2	0.195	4.875	3.79	1.7
	67			11.93	0.215	0.215	4.97	4.62	2.21053
	68				0.265	0.26	7.005	5.31	2.24
	69				0.42	0.42		5.53
	70				0.53	0.665		5.725
	71				0.705			6.155
	72
	mEPSC frequency	qKO1+Liprina3	qKO1+delCC	qKO1+delRIM-BD	qKO1+delELKS-BD	qKO1+delSAM	qKO1+delLoop	qKO1+W921A	qKO1+W856Q
	Avg	2.01352	0.0277646	1.12521	0.0602221	0.048804	1.28106	1.14018	0.305564
	SEM	0.319893	0.0118695	0.254677	0.0143543	0.0123182	0.191323	0.178632	0.057347

## Sheet: Figure 5e
Sucrose integrated (nC)
	n	qKO1+Liprina3	qKO1+delCC	qKO1+delRIM-BD	qKO1+delELKS-BD	qKO1+delSAM	qKO1+delLoop	qKO1+W921A	qKO1+W856Q
	1	-5.96517	0.704613	-1.56912	-5.96545	0.112239	-0.0376195	-8.79111	-0.662084
	2	-1.16049	0.979891	-5.07601	-1.16055	-0.180781	0.0716929	-8.67226	-0.12509
	3	-1.92759	1.18993	0.494854	-1.92774	-0.445354	0.289429	-5.45984	-0.296918
	4	-3.00748	0.266738	-5.24993	-3.00765	-0.0825768	-0.252955	-2.53645	-0.0548069
	5	-4.45041	-0.446463	-4.74129	-4.45063	-0.0337661	-0.220044	-7.03844	-0.149567
	6	-2.19621	0.0490316	-5.46026	-1.24363	-1.17242	0.306583	-6.6024	0.435268
	7	-2.6523	0.405141	-3.67693	0.580454	0.0318748	0.685846	-1.49401	-0.881254
	8	-2.52536	0.244648	-5.24418	0.310392	-0.0378838	0.361707	-1.78007	-0.984416
	9	-2.27756	1.53394	-5.05262	-1.16993	-0.0913874	-2.20622	-0.869742	-0.871852
	10	-1.48751	-1.24348	-4.47525	-1.48761	-0.271038	-0.0476603	-29.207	-0.143225
	11	-1.23191	-0.276274	-4.72495	-1.23201	-0.345698	-0.04002	-7.42216	0.287322
	12	0.0464907	-0.266542	-7.16649	0.0464658	0.602218	-0.0375248	-4.57909	-34.1612
	13	-0.823173	0.018555	-6.95257	-0.823232	0.557388	-3.3035	-6.28354	-4.97254
	14	-1.85803	-0.204988	-7.69361	0.0323281	0.515699	0	-0.933601	-4.67916
	15	-0.904355	-0.405802	-5.44483	0.514255	0.0318748	-1.12383	-7.36991	-0.0835987
	16	-0.338682	-0.492065	-7.99764	-0.338713	0.0275111	-1.42347	-4.45961	-0.439583
	17	-4.90142	-0.416203	-5.94267	0.0323281	0.167502	-7.01213	-5.54168	-6.14037
	18	-0.68473	-0.426374	-6.48329	0.153961	0.0981873	-4.80932	-1.49003	-4.2606
	19	-0.946166	-0.175842	-7.81221	0.185509	0.206889	-3.90069	-2.14899	-1.54585
	20	-45.797	0.580448	-6.06617	0.196686	0.056685	-6.49457	-1.8782	-23.0693
	21	-53.6122	0.310412	-0.164588	0.189544	0.16609	-3.10417	-8.99897	-14.2083
	22	-76.4897	0.157431	-3.09732	0.13439	1.09	-17.1297	-11.9718	-0.685088
	23	-25.8615	0.215931	-1.94206	0.0994496	-0.180871	-18.6047	-7.28253	0.146897
	24	-3.53178	-0.543553	-0.252503	-3.532	0.466316	-8.16325	-0.80827	-5.94957
	25	0.0296473	-0.404925	-4.4731	0.0296217	0.154079	-5.75223	-0.640992	-0.481776
	26	-4.09846	-0.58082	-4.6155	-4.09868	0.185461	-5.18806	-0.267054	-0.25008
	27	-3.16507	0.80385	-4.72128	-3.16527	0.0362049	-5.40144	-0.395631	-7.16474
	28	-3.0186		-5.08329	-3.01881	-0.676075	-12.8423	-0.346259	-3.09857
	29	-0.620778		-4.40408	-0.620825	-0.472148	-3.1679	-0.879813	-5.60661
	30	-0.00670724		-5.13316	-0.00672322	-0.475744	-3.54579	-1.20064	-4.53869
	31	0.119512		-4.51969	0.11951		-3.51556	-0.964824	-0.0349445
	32	-0.115307		-4.16697	-0.115329		-5.65938	0.145925	-0.0309768
	33	0.131097		-4.32579	0.131075				0.0882667
	34				-0.0195847				0.531073
	35				-0.738456				0.355929
	36				-0.0297933				0.796276
	37				0.0879079				0.197885
	38				-0.0502652				0.0983307
	39				-0.0415946				0.00489465
	40				0.356206				0.394582
	41				0.687591				0.008574
	42				0.514425
	43				0.035299
	44				-0.224011
	45				-0.29027
	46				0.0381399
	47				0.011437
	48				-0.0491263
	49
	50
	Sucrose integrated	qKO1+Liprina3	qKO1+delCC	qKO1+delRIM-BD	qKO1+delELKS-BD	qKO1+delSAM	qKO1+delLoop	qKO1+W921A	qKO1+W856Q
	Avg	-7.73724	0.0584159	-4.64347	-0.715019	0.00134919	-3.78965	-4.63028	-2.98111
	SEM	3.02945	0.119987	0.362171	0.214361	0.0779498	0.856096	0.988145	1.04634
