# Supplementary material for: Liprin-α proteins are master regulators of human presynapse assembly
Source: Nat Neurosci. 2024 Mar 12;27(4):629–42. doi: 10.1038/s41593-024-01592-9 (PMC11001580; doi:10.1038/s41593-024-01592-9)
Supplement: Supplementary file 10 — Statistical source data. [file 41593_2024_1592_MOESM10_ESM.xlsx]

## Sheet: Figure 6b
Liprin-GFP contact area
	Ctrl1+Liprina3	Ctrl1+QA	qKO1+Liprina3	qKO1+QA
	0.041	0.006	0.255	0.003
	0	0	0.164	0.0004
	0.23	0	0.052	0.008
	0.044	0	0.597	0.003
	0	0.008	0.254	0.012
	0.005	0.007	0.162	0
	0.025	0	0.171	0
	0.004	0.003	0.225	0.006
	0.002	0.066	0.021	0
	0.003	0.006	0.269	0
	0.032	0.007	0.21	0
	0.016	0	0.038	0.003
	0.018	0	0.122	0
	0.026	0.002	0.243	0
	0.019	0.01	0.105	0.0001
	0.013	0.059	0.066	0
	0	0.013	0	0
	0.005	0.033	0.035	0
	0.001	0.002	0.097	0
	0.0005	0	0	0.008
	0	0.002	0.011	0.008
	0.01	0.014	0.117	0.005
	0.003	0	0.028	0.021
	0	0.015	0.055	0.002
	0.014	0.018	0.074	0.358
	0	0.018	0.185	0
	0.001	0.021	0.089	0.003
	0.002	0.007	0.166	0.006
	0	0.041	0.118	0.023
	0.019	0.052	0.147	0.005
	0	0.038	0.308	0.01
	0.019	0.048	0.196	0.007
	0	0	0.108	0.004
	0.028	0.029	0.033	0.01
	0.003	0.013	0.159	0
	0.004	0.021	0.083	0.005
	0	0.005	0.038	0
	0.025	0.029	0.231	0.003
	0.001	0.003	0.138	0.004
	0	0.018	0.144	0
	0.003	0	0.108	0
	0	0.023	0.214	0
	0.179	0.004	0.046	0.018
	0.179	0.021	0.001	0.035
	0.159	0.013	0.001	0
	0.184	0.022	0.041	0
	0.149	0	0.012	0.001
	0.111	0	0.001	0.001
	0.053	0	0.004	0.001
	0.249	0	0.001	0.002
	0.134		0.033	0
	0.187	0.26	0.189	0.002
	0.269	0.009	0.133	0.02
	0.217	0.032	0.313
	0.249	0.014	0.367	0.004
	0.204	0.037	0.256	0
	0.187	0.011	0.449	0.002
	0.263	0.011	0.324	0.001
	0.095	0.012	0.32	0.065
	0.038	0.035	0.404	0
	0.186	0.122	0.617	0
	0.239	0.222	0.273	6e-05
	0.146	0	0.476	0
	0.128	0.03	0.416	0
	0.087	0.009	0.561	0.001
	0.34	0.004	0.313	0
	0.224	0.018	0.643	0
	0.483	0.001	0.403	0
	0.417	0.001	0.411	0.048
	0.621	0	0.479	0
	0.526	0.01	0.505	0
	0.362	0.007	0.6	0
	0.362	0.004	0.755	0.008
		0	0.517	0
		0	0.602	0
		0.001	0.629	0
		0.028	0.641	0.021
		0.042	0.871	0
		0		0.001
		0.003		0
		0.008		0.004
		0		0.005
		0.001		0.036
		0		0
		0		0.001
		0.028		0.002
		0.006		0.0004
		0.026		0
		0.102		0.27
		0.044		0.005
		0		0.152
		0.022		0
		0.002		0
		0.048		0.05
		0		0
		0		0
		0		0.001
		0.001		0
		0		0
		0
		0		0.003
		0		0
		0		0.001
		0.001		0
		0		0
		0.0004		0.0005
		0		0
		0		0
		6e-05		0
		0		0
		0.0002		0
				0
		0.0001		0
		0.003		0
		0.001		0
		0		0.0005
		0		0.001
		0		0
		0.014		0.003
		0		0.001
		0		4e-05
		0		0
		0.001		0.017
		0		0.0003
		0		0
		0		0.763
		0		0.0003
		0		0
		0.001		0.003
				0.013
		0		0
		0.0002		0
		0		0.003
		0		0.003
		0		0.01
		0		0.237
		0		0
		0		0.055
		0		0.02
		0.0004		0
		0
		0		0.0002
		0		0.002
		0		0.008
		0.003		0.001
		0.033		0.004
		0.035		0.018
		0.0005		0
		0.002		0.001
		0.015		0.01
		0.041		0.001
		0.039		0.001
		0.008		0.052
		0.01		0.02
		0.068		0.001
		0.044		0
		0.005		0.004
		0.007		0.002
		0.052		0.022
		0.018
		0.005
		0.015
		0.002
		0.024
		0.019
		0.001
		0.017
		0.007
		0.002
		0.017
		0.004
		0.003
		0.013
		0.002
		0.009
		0.011
		0.004
		0.013
		0.015
		0.016
		0.023
		0.033
		0.017
		0.021
		0.026
		0.014
		0.019
		0.039
		0.022
		0.028
		0.049
Liprin-GFP contact area	Ctrl1+Liprina3	Ctrl1+QA	qKO1+Liprina3	qKO1+QA
n	73	188	78	156
Avg	0.107445	0.0148982	0.236449	0.0163897
SEM	0.016708	0.00217259	0.0240996	0.00590601

## Sheet: Figure 6c
Synapsin puncta (#/10 um)
	n	qKO1	qKO1+Liprina3	qKO1+QA
	1	0	1.33333	0
	2	0	1.33333	0
	3	0	1.33333	0
	4	0	1.33333	0
	5	0	1.33333	0
	6	0	1.66667	0
	7	0	1.66667	0
	8	0	1.66667	0
	9	0	1.66667	0
	10	0	1.66667	0.333333
	11	0	2	0.333333
	12	0.333333	2	0.333333
	13	0.333333	2.33333	0.333333
	14	0.333333	2.33333	0.333333
	15	0.333333	2.33333	0.333333
	16	0.333333	2.66667	0.333333
	17	0.333333	2.66667	0.333333
	18	0.333333	2.66667	0.333333
	19	0.666667	2.66667	0.333333
	20	0.666667	3	0.333333
	21	1	3.33333	0.333333
	22	1	3.33333	0.333333
	23	1	3.66667	0.666667
	24	1	4	0.666667
	25	1.33333	4	0.666667
	26	1.33333	4.66667	1
	27		4.66667	1
	28		6	1
	29		6.66667	1
	30		7	1.33333
	31		7.33333	1.66667
	32		11.3333	2
	33			2
	34			2
	Synapsin puncta	qKO1	qKO1+Liprina3	qKO1+QA
	Avg	0.397436	3.30208	0.568627
	SEM	0.088712	0.399753	0.104872

## Sheet: Figure 6d
mEPSC freq (Hz)
	n	qKO1	qKO1+Liprina3	qKO1+QA
	1	0	0	0
	2	0	0	0
	3	0	0.03	0
	4	0	0.05	0
	5	0	0.05	0
	6	0	0.07	0
	7	0	0.1	0
	8	0	0.18	0
	9	0	0.27	0
	10	0	0.29	0
	11	0	0.29	0
	12	0	0.41	0
	13	0	0.44	0
	14	0	0.6	0
	15	0	0.68	0
	16	0	0.68	0
	17	0	0.89	0
	18	0	1.18	0
	19	0	1.37	0
	20	0	1.49	0
	21	0	1.5	0
	22	0	1.52	0
	23	0	1.52	0
	24	0	1.52	0
	25	0	1.54	0
	26	0	1.64	0
	27	0	1.67	0
	28	0	2.03	0
	29	0	2.08	0
	30	0	2.15	0
	31	0	2.17	0
	32	0	2.21	0
	33	0	2.24	0
	34	0	2.44	0
	35	0	2.5	0
	36	0	2.65	0
	37	0	2.71	0
	38	0	2.77	0
	39	0	2.8	0
	40	0	2.84	0
	41	0	2.84	0
	42	0	3.52	0
	43	0	4.22	0
	44	0	4.24	0
	45	0	4.4	0
	46	0	4.4	0
	47	0	4.85	0
	48	0	6.9	0
	49	0	12.03	0
	50	0		0
	51	0		0
	52	0		0
	53	0		0
	54	0		0
	55	0		0
	56	0		0
	57	0		0
	58	0		0
	59	0		0
	60	0		0
	61	0		0
	62	0		0.01
	63	0.01		0.01
	64	0.03		0.0111111
	65	0.05		0.0125
	66	0.1		0.03
	67	0.1		0.03
	68			0.04
	69			0.05
	70			0.05
	71			0.0666667
	72			0.08
	73			0.1
	74			0.1
	75			0.13
	76			0.16
	77			0.21
	78			0.27
	79			0.3
	80			0.35
	81			0.366667
	82			0.37
	83			0.37
	mEPSC freq (Hz)	qKO1	qKO1+Liprina3	qKO1+QA
	Avg	0.00432836	2.0198	0.0375535
	SEM	0.00224287	0.301639	0.0101626
	KW		<0.0001	0.107

## Sheet: Figure 6e
Sucrose integrated (nC)
	n	qKO1	qKO1+Liprina3	qKO1+QA
	1	-0.0349214	-0.467976	0.0992448
	2	-0.0309587	-2.92817	0.35225
	3	0.0882883	-2.40461	0.0310128
	4	0.531051	0.253227	0.157368
	5	0.355923	0.264107	0.0195202
	6	0.796259	0.0890931	0.274751
	7	0.197889	0.023765	0.175554
	8	0.0983615	-5.81416	0.0947576
	9	0.00491073	-1.57689	0.159596
	10	0.394589	-1.41311	-0.0964671
	11	-0.359012	0.0531865	0.409305
	12	0.505569	-0.376556	0.235416
	13	0.122523	-0.314523	0.0732028
	14	-0.0836766	0.104107	-0.128021
	15	-0.0323965	0.447983	0.36508
	16	0.0936063	-0.164588	0.0438246
	17	0.0905997	-1.10477	-0.607486
	18	-0.00264027	0.141351	-0.995965
	19	0.0623096	-0.00250129	-0.174499
	20	-0.303517	-0.260981	-0.715169
	21	-0.0195578	0.160958	-0.718067
	22	-0.738435	-0.456223	-0.845697
	23	-0.0297912	-2.0551	-0.617121
	24	0.0879083	-0.193093	0.0679587
	25	-0.0502796	-0.685652	0.0946944
	26	-0.0415789	-0.560548	0.306028
	27	0.356202	-0.242056	0.10748
	28	0.687564	-0.4482	0.432788
	29	0.514407	-0.160441	0.212604
	30	0.0353059	-0.0590154	-0.035709
	31	-0.223984	0.146267	0.0588074
	32	-0.266442	0.358321	-0.576739
	33	0.038144	-0.244365	-0.630308
	34	0.0114349	-2.03401
	35	-0.0490962	-8.00916
	36		-7.63889
	37		-5.95522
	38		-6.20593
	39		-1.63073
	40		-6.0995
	Sucrose integrated (nC)	qKO1	qKO1+Liprina3	qKO1+QA
	Avg	0.0801874	-1.43662	-0.0718183
	SEM	0.0510555	0.418423	0.0686015

## Sheet: Figure 6f
ELKS							RIM1							Piccolo
	n	qKO1	qKO1+Liprina3	qKO1+QA				n	qKO1	qKO1+Liprina3	qKO1+QA				n	qKO1	qKO1+Liprina3	qKO1+QA
	1	0	0.427456	0.121609				1	0.0548172	0.600942	0.0859155				1	0	0.444564	0
	2	0.00522252	0.541852	0.154827				2	0.0700158	0.62914	0.106357				2	0	0.515617	0
	3	0.027899	0.625708	0.18715				3	0.0790669	0.644073	0.127895				3	0	0.59188	0.0707714
	4	0.0486929	0.626056	0.216139				4	0.102274	0.680436	0.148499				4	0	0.598667	0.079221
	5	0.0710909	0.673858	0.352318				5	0.1181	0.685259	0.223251				5	0	0.743289	0.143247
	6	0.0971773	0.674104	0.399388				6	0.131622	0.689881	0.235424				6	0	0.829149	0.155846
	7	0.133162	0.780278	0.434372				7	0.160419	0.726379	0.23991				7	0	0.829459	0.159489
	8	0.188802	0.796351	0.435014				8	0.1642	0.734529	0.3544				8	0	0.83284	0.1902
	9	0.208473	0.850227	0.480699				9	0.20578	0.743181	0.356463				9	0	0.842783	0.201249
	10	0.213608	0.853142	0.482574				10	0.283616	0.750813	0.403825				10	0	0.861927	0.213336
	11	0.236316	0.897403	0.512037				11	0.300576	0.768982	0.410414				11	0.00864699	0.908678	0.237399
	12	0.244726	0.903617	0.515703				12	0.31533	0.783719	0.420628				12	0.0659578	0.91448	0.265519
	13	0.245395	0.935124	0.714001				13	0.318825	0.814301	0.430723				13	0.081108	0.948172	0.276741
	14	0.288775	0.978289	0.737802				14	0.323653	0.820361	0.451627				14	0.0856404	0.969184	0.279656
	15	0.344166	1.00456	0.743785				15	0.351034	0.873385	0.47659				15	0.0996633	0.976256	0.332398
	16	0.384362	1.00816	0.819969				16	0.365736	0.873785	0.479556				16	0.116935	0.977286	0.354981
	17	0.394336	1.02239					17	0.367541	0.876467	0.512163				17	0.129563	1.02778	0.404717
	18	0.403383	1.02393					18	0.389538	0.878524	0.525685				18	0.159294	1.03338	0.466568
	19	0.406172	1.04154					19	0.391996	0.879717	0.534551				19	0.198121	1.08822	0.478188
	20	0.417033	1.04294					20	0.405921	0.885235	0.541501				20	0.337812	1.16063	0.507788
	21	0.457155	1.05465					21	0.408698	0.904178	0.560484				21	0.340229	1.1613	0.519599
	22	0.478831	1.05621					22	0.487171	0.944802	0.564405				22	0.372864	1.17275	0.68564
	23	0.570359	1.06321					23	0.527524	0.989123	0.622749				23		1.19876
	24	0.573582	1.06857					24	0.528216	1.01221	0.637072				24		1.22124
	25	0.749342	1.08197					25	0.53974	1.03937	0.643328				25		1.31679
	26	0.783735	1.11244					26	0.630977	1.05712	0.683448				26		1.3227
	27		1.12152					27		1.05808	0.698402				27		1.4167
	28		1.29373					28		1.09841	0.702308				28		1.60087
	29		1.33808					29		1.10595	0.77958				29		1.68339
	30		1.3959					30		1.16042	0.792266
	31		1.4388					31		1.17504	0.801034
	32		1.47902					32		1.2018	0.812335
	33		1.78893					33		1.30661	0.822052
								34		1.32681	0.852543
								35		1.43711
								36		1.45273
								37		1.46435
								38		1.49376
								39		1.56193
								40		1.87109
	ELKS	qKO1	qKO1+Liprina3	qKO1+QA				RIM1	qKO1	qKO1+Liprina3	qKO1+QA				Piccolo	qKO1	qKO1+Liprina3	qKO1+QA
	Avg	0.306607	1	0.456712				Avg	0.308553	1	0.501099				Avg	0.0907198	1.00651	0.273752
	SEM	0.0423702	0.0500367	0.0546383				SEM	0.0319994	0.0475034	0.0381823				SEM	0.0259535	0.0551732	0.0384004
