# Supplementary material for: Liprin-α proteins are master regulators of human presynapse assembly
Source: Nat Neurosci. 2024 Mar 12;27(4):629–42. doi: 10.1038/s41593-024-01592-9 (PMC11001580; doi:10.1038/s41593-024-01592-9)
Supplement: Supplementary file 11 — Statistical source data. [file 41593_2024_1592_MOESM11_ESM.xlsx]

## Sheet: Extended Data Figure 1d
	Ctrl1	Ctrl2	qKO1	qKO2
	4800		4600	5600
	1288.89	3300	3900	2900
	3200	3333.33	3500	5200
	1085.71	1257.14	2228.57	1371.43
	3466.67		3066.67
	2000	33.3333	883.333	266.667
	1142.86	8333.33	666.667	8666.67
	714.286	4142.86	476.19	5428.57
	1000		714.286
	649.351		389.61
	649.351		389.61
	3137.04		3251.85
	2066.67		1200
	5833.33	2666.67	500	2500
	1066.67	716.667	933.333	2833.33
	1163.64	2600	10181.8	440
	1120		1240
	535.714		491.071
	1169.23		1307.69
	1851.85	851.852	1288.89	1259.26
n	20	10	20	11
avg	1897.06	2723.52	2060.48	3315.08
SEM	327.631	753.696	518.855	789.199

## Sheet: Extended Data Figure 1e
AP amplitude (mV)							AP half-width (ms)							AP max. speed (mV/msec)
	n	Ctrl1	qKO1	Ctrl2	qKO2			n	Ctrl1	qKO1	Ctrl2	qKO2			n	Ctrl1	qKO1	Ctrl2	qKO2
	1	44.9691	54.6566	53.4668	44.8608			1	1.04	0.8	1.02044	1.03891			1	57.3119	66.9393	82.8072	100.355
	2	50.0941	61.1879	55.3186	54.7791			2	1.08	1.06	1.13759	1.07858			2	60.8655	82.8339	88.1461	101.116
	3	54.0316	61.4379	55.481	57.9224			3	1.1	1.08	1.20229	1.08683			3	62.6443	89.4541	90.5169	102.043
	4	64.5317	64.0627	55.9387	62.1643			4	1.12	1.08	1.23161	1.16846			4	94.6029	96.4069	92.1247	102.644
	5	65.4067	65.438	56.0303	63.1104			5	1.12	1.18	1.40738	1.24003			5	107.523	127.044	97.3012	107.985
	6	72.7818	67.5005	59.7229	66.2231			6	1.14	1.2	1.54726	1.25429			6	113.226	131.34	106.459	111.037
	7	72.813	69.063	59.967	66.7419			7	1.16	1.2	1.57054	1.30736			7	136.785	139.668	106.459	117.137
	8	75.9068	69.3755	63.9648	66.9556			8	1.16	1.28	1.67638	1.31117			8	169.155	145.059	127.055	117.14
	9	77.8131	69.438	64.27	68.1763			9	1.18	1.28	1.68478	1.48427			9	169.561	164.181	127.059	118.666
	10	78.0006	70.188	64.6667	69.397			10	1.2	1.3	1.71184	1.49524			10	171.561	188.036	130.107	119.429
	11	79.0631	70.6568	65.155	71.1975			11	1.22	1.3	1.78258	1.50401			11	192.201	236.497	135.451	120.189
	12	79.5006	71.063	65.3687	71.2585			12	1.24	1.3	1.78922	1.57771			12	199.091	241.677	152.236	120.955
	13	80.5318	71.2818	67.0776	71.8994			13	1.32	1.36	1.79928	1.61942			13	207.591	241.677	156.051	127.055
	14	83.0631	71.5005	67.8711	72.6624			14	1.34	1.38	1.79958	1.70572			14	214.073	258.756	163.675	134.688
	15	84.3756	72.2818	72.0825	76.2024			15	1.4	1.4	1.83099	1.74038			15	232.222	64.9439	163.681	148.417
	16	72.9693	72.9068	72.6929	77.6367			16	1.42	1.44	1.84828	1.74476			16	165.755	109.348	171.305	153.757
	17	73.438	78.4068	73.3337	80.3833			17	1.48	1.5	1.86842	1.77073			17	166.712	124.052	184.274	166.727
	18	74.0005	78.4068	77.3315	80.9021			18	1.5	1.52	1.86966	1.81292			18	171.82	134.431	196.481	170.547
	19	75.0318	82.7818	78.8879	81.3293			19	1.58	1.56	1.93027	1.84755			19	192.967	151.747	198.77	174.362
	20	79.4381	83.1256	79.4373	81.665			20	1.62	1.6	1.93218	1.88586			20	200.806	153.7	204.873	186.421
	21	80.6881	90.6125	84.137	83.8013			21	1.64	1.62	1.96078	1.89165			21	203.916	157.773	208.688	196.703
	22	83.3756	93.8757	88.7146	83.8623			22	1.66	1.76	1.99419	1.95729			22	211.077	159.244	220.14	204.873
	23	86.6256	96.4069		86.1511			23	2.12	2.74		1.99693			23	212.689	165.115		217.088
	24	89.6881						24	2.16						24	231.462
	AP amplitude (mV)	Ctrl1	qKO1	Ctrl2	qKO2			AP half-width (ms)	Ctrl1	qKO1	Ctrl2	qKO2			AP max. speed (mV/msec)	Ctrl1	qKO1	Ctrl2	qKO2
	Avg	74.0891	73.2893	67.3144	71.2731			Avg	1.375	1.3887	1.66343	1.54435			Avg	164.401	149.127	145.621	139.971
	SEM	2.28095	2.17324	2.12716	2.16148			SEM	0.0619987	0.0761196	0.0612774	0.0637628			SEM	11.0837	11.4982	9.41975	7.60536

## Sheet: Extended Data Figure 1g
Rheobase (pA)							Capacitance (pF)
	n	Ctrl1	qKO1	Ctrl2	qKO2			n	Ctrl1	qKO1	Ctrl2	qKO2
	1	3	2	4	3			1	8.9	6.8	12.07	6.5
	2	4	3	5	4			2	9.1	7.5	12.4	6.8
	3	5	4	5	4			3	9.5	8.3	12.8	6.8
	4	6	4	6	4			4	10.4	8.4	14.3	7.5
	5	6	4	6	4			5	11.02	9.2	14.6	7.7
	6	6	4	6	4			6	11.5	9.4	14.8	8.2
	7	8	4	7	5			7	11.8	9.4	15.6	8.7
	8	8	5	7	5			8	11.8	9.8	16.19	9.2
	9	9	5	7	5			9	12.6	9.9	16.7	9.2
	10	10	5	8	5			10	12.8	10.2	17.2	9.8
	11	10	5	8	5			11	13.1	10.2	17.4	9.8
	12	10	6	9	6			12	13.2	10.7	18.1	9.9
	13	11	6	9	6			13	13.9	12.1	18.2	9.9
	14	12	6	11	6			14	14.2	12.2	18.4	10.2
	15	12	6	12	6			15	14.4	12.3	18.4	10.2
	16	12	6	14	6			16	14.6	12.3	18.5	10.3
	17	12	6	15	6			17	16.19	12.4	18.7	10.9
	18	13	6	16	7			18	16.7	12.6	18.7	11.1
	19	14	8	17	8			19	17.1	12.6	18.7	11.1
	20	14	8	18	8			20	18.1	12.8	19.2	11.2
	21	14	8	19	8			21	18.4	13.05	19.8	11.3
	22	14	9	19	8			22	18.7	13.1	20.03	12.1
	23	15	9	21	9			23	19.2	13.7	20.6	12.1
	24	15	10	21	9			24	19.8	14.05	20.7	12.2
	25	16	10	22	9			25	20.03	14.09	20.8	12.8
	26	18	10	26	10			26	20.8	14.1	21.28	13.1
	27	18	10	32	11			27	21.5	14.4	22.4	13.1
	28	19	11	32	12			28	22.4	14.6	23.5	13.7
	29	21	11	34	12			29	22.9	15.4	23.7	14.4
	30	21	11	36	12			30	23.5	15.9	24.3	14.6
	31	21	12	45	12			31	23.7	16.03		14.6
	32	24	12		14			32	24.3	16.6
	33	24	14		14			33	26.1	16.8
	34	26	14		14			34	27.5	16.8
	35	27	16		15			35	27.8	17.3
	36	28	19		17			36	29.8	18.4
	37	28	19		18			37	32.4	21.8
	38	34			19			38	32.9	22.5
	39	35			22			39	34.3	24.2
	40	37			22			40	34.4	25.4
								41	34.7
								42	41.7
								43	42.6
								44	44.3
								45	46.7
	Rheobase	Ctrl1	qKO1	Ctrl2	qKO2			Capacitance (pF)	Ctrl1	qKO1	Ctrl2	qKO2
	Avg	16	8.32432	16.0323	9.35			Avg	21.5853	13.683	18.269	10.6129
	SEM	1.38444	0.701836	1.93634	0.813784			SEM	1.51388	0.691461	0.591063	0.416791
