# Supplementary material for: Liprin-α proteins are master regulators of human presynapse assembly
Source: Nat Neurosci. 2024 Mar 12;27(4):629–42. doi: 10.1038/s41593-024-01592-9 (PMC11001580; doi:10.1038/s41593-024-01592-9)
Supplement: Supplementary file 13 — Statistical source data. [file 41593_2024_1592_MOESM13_ESM.xlsx]

## Sheet: Extended Data Figure 2b
	Ctrl1
0-20	0	1	0	0	2	0	0	0	0	0	0	0	0	0	0	0	0	2	1	1	1	1	0	1	0	5	2	1	0	1	1	1	0	3	1	1	1	4	0	0	1	3	1	6	1	1	3	1	0
20-40	0	2	2	0	0	1	4	0	2	0	1	1	1	0	0	0	1	2	1	3	1	1	1	0	2	7	1	0	0	2	2	3	2	2	0	6	2	5	1	3	4	0	3	4	2	0	1	0	0
40-60	1	1	0	0	2	0	1	0	1	0	1	3	1	3	2	0	0	2	4	1	2	2	4	3	3	4	4	3	2	3	1	0	3	2	3	0	3	4	3	0	2	2	0	5	3	3	1	1	3
60-80	3	1	2	1	1	2	2	0	0	2	1	2	5	2	0	1	1	3	0	4	2	1	1	1	1	3	2	1	0	1	4	0	2	1	1	5	2	8	1	5	3	1	1	6	4	1	2	1	1
80-100	2	2	1	1	1	2	5	1	2	1	1	2	5	2	1	0	3	0	6	1	3	1	3	0	5	6	5	4	0	1	2	1	3	2	2	3	1	4	3	0	3	1	0	6	4	0	3	1	7
100-120	1	3	1	2	0	1	1	0	1	1	2	6	5	3	5	0	0	1	3	4	0	4	7	1	6	6	4	2	4	2	0	0	4	3	4	5	4	9	1	2	5	0	0	4	2	2	0	0	4
120-140	6	3	2	1	1	0	2	0	1	1	1	2	5	6	2	0	5	3	4	0	3	1	2	2	6	11	6	0	3	0	1	5	7	2	0	2	2	3	5	2	2	1	1	7	2	2	1	3	5
140-160	1	1	0	2	2	0	6	0	0	4	1	5	6	2	1	2	4	1	1	2	1	4	5	1	6	9	3	3	2	0	5	1	4	2	2	2	4	7	2	0	0	0	0	5	3	1	2	0	5
160-180	4	0	1	1	3	2	1	0	1	1	1	4	4	3	6	0	6	0	0	3	1	2	4	1	3	5	4	3	3	0	0	1	5	3	2	3	2	7	4	1	5	2	0	4	1	1	0	0	6
180-200	0	6	0	0	1	0	4	0	0	3	0	3	5	8	1	1	4	1	0	1	2	4	3	0	4	9	2	0	1	1	3	2	3	2	0	2	2	5	1	1	1	2	1	4	0	1	3	1	2
[truncated: 94 more columns]

## Sheet: Extended Data Figure 2c sv size
Ctrl1																																						qKO1
48.7348	43.4691	53.1399	65.605	55.519	47.182	56.729	50.22	47.6457	52.0043	43.8074	49.0301	53.46	50.0105	42.3995	41.5238	65.1232	48.234	59.94	49.589	49.41	55.89	49.5624	47.182	46.98	52.8925	58.4211	40.5	48.8424	53.5152	52.3971	41.31	42.1511	36.9417	51.84	47.6457	58.32	41.34	34.79	51.03	36.45	66.42	34.83	50.04	42.12	57.96	59.94	43.14	47.84	38.88
43.5296	52.2434	51.84	56.6768	43.2649	49.2038	54.6074	42.2444	47.838	47.7419	50.0368	39.1826	42.93	36.45	38.1303	42.9911	45.4755	37.8019	51.03	52.5721	47.6457	52.7683	43.0598	54.27	51.03	56.6768	49.41	50.869	55.0086	42.12	43.8074	41.3973	66.4793	53.4354	48.166	45.36	59.94	36.4467	42.93	39.59	43.74	41.31	32.4	54.61	42.94	58.77	53.29	49.41	63.99	39.18
48.7785	44.0687	51.6879	60.8741	53.2941	46.4252	52.1744	51.0878	50.6104	55.519	42.4382	45.1862	48.6	44.2174	50.8432	55.9428	48.6	39.5575	52.65	45.389	46.756	43.74	48.4174	52.569	45.4755	47.79	48.6	43.4691	49.5624	48.6	43.74	45.8206	49.4565	48.166	51.84	34.3272	42.12	36.9756	51.24	50.22	36.45	58.32	27.87	36.45	43.74	61.33	54.27	48.6	64.8	39.69
48.166	46.049	36.9417	54.9846	37.9577	54.27	55.89	48.033	53.6316	38.88	51.4907	48.1116	43.8074	45.4755	44.4837	36.5308	41.31	47.79	46.98	50.869	40.887	45.36	41.31	46.742	40.887	40.5324	58.4211	51.459	52.1681	51.84	38.4217	49.2704	44.4837	56.8848	48.9765	41.4922	56.7	39.7386	28.26	46.98	61.56	46.17	28.98	52.65	46.17	43.74	57.51	52.65	59.13	38.04
42.5231	52.2434	58.072	58.4099	42.4382	50.22	56.9367	51.03	46.106	45.6555	55.89	48.166	52.65	43.6198	37.26	47.9271	57.7605	40.0765	31.59	46.17	48.6	46.3897	42.9911	48.6	41.2384	49.41	56.3634	44.4837	48.9765	46.17	52.4564	43.74	49.3502	36.2243	49.589	45.6484	51.03	41.34	31.63	51.03	32.28	47.79	35.14	65.29	36.67	49.2	48.6	37.01	54.27	27.17
43.1359	45.8206	55.1038	58.32	50.0957	52.65	45.8491	48.1116	48.8424	61.5227	40.5	47.5525	48.4174	41.2384	39.69	46.742	45.8491	41.2384	48.234	48.6	45.389	42.7693	41.595	59.94	44.9239	47.6457	50.22	50.3243	52.8925	51.03	27.1682	37.4006	37.8192	55.6724	52.65	32.6019	60.75	45.792	33.76	40.89		37.72	31.12	56.68	45.36	46.17	47.79	36.45	24.51	47.74
51.03	35.64	50.2461	45.8206	45.36	59.13	55.08	45.36	44.2471	50.0957	40.4433	47.0916	54.27	42.3995	52.1681	39.5575	41.3814	42.5077	42.9261	46.17	55.7431	51.8653	50.0957	53.0659	48.6	44.4837	43.2649	40.6294	48.6	42.9911	41.8073	32.2783	42.5231	45.389	52.7433	30.437	51.03	38.4977	42.93	31.91		37.09	41.31	42.93	41.31	60.16	38.04	63.1	44.69	40.73
47.79	48.6	46.3897	59.94	39.2578	50.5651	51.03	47.79	48.6	53.3494	46.17	50.869	43.74	42.7693	48.0842	57.7605	41.3814	44.6751	38.9558	46.418	55.0086	44.6896	44.8069	47.2308	56.1417	38.9474	55.4657	39.216	45.0407	44.8069	46.6788	43.8599	40.5	48.1116	53.46	55.89	50.22	46.667		41.31		50.1	32.4	46.17	37.45	53.46	54.27	37.68	48.6	37.09
40.24	39.1491	46.98	63.3485	53.9547	53.2941	57.9503	42.93	42.3995	47.79	49.8594	46.3331	51.0878	40.24	41.3021	42.4382	45.8491	41.8073	47.79	51.8653	44.6896	63.99	47.182	47.314	44.4837	34.7829	56.7	36.9771	51.2289	34.5368	43.8074	36.2243	52.65	43.1359	50.869	44.8985	55.89	34.1313		38.88		43.74	25.83	51.84	44.4	65.61	64.5	37.3	55.08	19.59
44.55	45.36	52.65	54.27	42.5077	43.2649	66.42	42.93	43.6198	53.9547	54.6074	53.6805	50.0957	39.1826	41.3973	38.4217	42.9911	53.9547	46.742	52.7433	47.8655	56.7	41.8073	37.8192	51.2289	67.23	56.1009	44.0092	38.2333	46.742	47.8655	37.2952	54.27	48.6	60.75	30.8226	55.9428	48.8686		46.98		59.13	22.51	46.93	38.07	47.79	58.32	27.16	52.29	37.09
47.2308	43.2269	48.5459	55.3651	47.9271	57.51	52.65	38.0355	47.6457	46.6788	47.79	45.8491	51.84	50.7399	43.1359	55.092	48.6	49.5624	38.9558	43.77	35.0459	56.5842	46.17	51.84	48.3293	41.4922	37.0923	40.9831	42.5231	45.36	32.6019	50.4546	44.2174	47.0916	55.08	42.12	55.89	40.1638				60.75	30.78	47.79	37.34	54.27	51.03	63.18	36.4	34.79
42.93	44.55	57.3214	52.7433	45.3961	46.4252	47.9271	41.31	50.3243	52.0043	46.17	48.6	38.9558	45.36	41.4922	54.27	49.2038	46.742	39.1826	48.0842	45.8778	52.3438	52.65	45.8206	55.0324	35.5294	48.166	44.8069	47.0916	56.1009	38.88	35.64	49.4565	37.9577	51.03	45.1862	49.2038	36.9756				46.17	39.69	41.31	34.83	40.02	57.51	47.79	49.69	53.52
43.5897	50.2982	49.41	63.18	50.7399	56.0512	46.6788	54.3364	49.41	48.234	50.0957	39.4164	47.7419	43.0445	51.4844	47.79	47.182	29.16	44.55	49.2704	44.8069	40.7906	46.98	45.36	43.4691	48.8424	48.6	43.5897	59.94	43.8074	42.9911	35.0459	47.975	46.17	42.7693	47.975	55.092	59.148				60.75	35.64	47.87	35.64	33.33	58.32	53.29	40.63	38.07
41.31	46.049	57.9589	52.7433	43.4691	55.092	50.22	47.7419	40.5	49.41	43.0598	51.764	44.6088	39.216	39.4496	53.46	60.0166	48.234	51.5481	53.8512	42.7693	37.26		53.6316	49.41	45.36	45.8564	39.8467	39.1826	51.2608	37.26	37.26	46.7279	43.2269	56.7	40.24	51.03	43.861				58.32	40.5	39.56	31.95	30.44	54.65	22.91		33.05
46.98	42.12	50.6363	54.27	39.1826	48.6	45.36	46.6612	56.8848	43.74	38.88	48.6	48.6	40.0765	43.1359	45.2006	58.7739	39.5575	45.2006	50.869	50.6104	50.869		53.4845	50.22	46.756	52.65	45.0115	48.5459	43.8074	34.7923	44.9714	48.166	47.2308	42.2444	40.24	52.569	48.7526				52.65	38.07	34.02	41.06	32.06	59.94	45.36		48.42
44.4837	52.2434	51.764	56.7	44.8069	52.569	52.65	41.8073	53.1399	43.8074	46.98	42.12	56.7	37.8192	38.9474	43.8074	48.4174	36.45	43.8074	50.2982	42.5231	35.5663		53.0659	44.0687	58.5222	46.7279	46.98	44.8069	48.4174	49.5624	42.3995	37.4006	52.469	52.65	47.0916	58.8241	44.3013				44.55	37.26	46.98	40.5	31.83	64.52	59.61		59.13
38.9474	46.049	54.4571	62.2383			54.27	45.36	31.1613	53.2941	49.9054	44.1468	48.4004	40.9831	41.3973	49.2038	60.0166	28.3385	47.79	42.93	45.36	58.3425		46.98	49.589	51.84	40.6294	50.4546	56.1417	40.4433	48.6	36.9417	43.6198	46.0775	28.8433	46.98	51.6624	44.5926				36.45	26.73		52.65		45.36	62.37		41.81
48.7348	56.7	54.3364	52.2434			48.9028	43.8074	31.1613	50.0957	44.2471	43.6198	45.8491	45.6197	48.7348	34.02	40.2236	50.5651	50.0957	41.3021	47.79	43.77		59.6107	49.589	54.3364	30.78	44.0687	49.3768	48.6608	36.5308	34.02	40.597	44.0687	45.36	55.3651	48.8424	27.5176				32.8	23.49		32.58		51.84	58.32		44.61
35.9698	45.36	57.2527	55.08			53.46	37.0923	46.3331	36.45	40.1093	45.6197	59.94	42.0576	52.8925	46.98	46.742	54.8232	43.2649	42.2444	37.5756	49.9054		42.7693	45.0407	40.887	50.5391	41.3021	53.9488	52.3438	41.8073	27.5876	43.5296	52.3438	52.6967	48.7348	51.9474	45.156				41.31			29.87		51.03	38.07
34.0441	45.128	50.6104	39.5492				45.36	54.4571	53.46	48.7348	49.589	48.6	52.8925	47.0079		43.8074	63.3666	47.182	42.5231	40.7906	53.46		36.6564	40.5	26.5699	37.26	45.8778	42.7999	46.9695	32.6019	35.3813	40.7906	49.589	52.65	37.9577	55.08	37.9474				35.64			26.74		62.53	42.93
38.9474	36.2243	42.7693	52.2434				39.8549	39.5492	35.3813	50.8432	48.166	53.6805	55.1753	46.418		63.7846	49.843	46.9311	48.8424	44.2174	53.46		47.2308	41.3973	53.46	44.9897	43.1359	37.6802	42.12	49.41	35.6768	40.24	49.9054	63.18	46.0775	54.8232	39.7386							32.97		50.71	32.4
46.049	49.41	50.0368	53.4354				47.79	52.8925	32.6019	49.2603	45.389	45.2006	43.6198	51.4844		43.4691	45.2006	50.5651	41.3021	43.77	52.65		42.1511	47.838	58.5445	51.0042	41.8739	43.6198	48.7348		40.887	39.4164	50.22	44.8069	37.26	49.8594	39.9213							36.45		38.88	36.98
40.5	46.17	56.7	58.6788				44.55	47.6457	46.106	41.5909	40.9831	46.6788	39.0148	37.26		45.8491	45.6555	49.8594	48.5459	50.0105	46.98		40.0111	40.24	34.9709	39.69	45.0115	48.3293	43.6198		48.3293	50.0368	51.03	45.7345	48.7348	42.9911	37.0849							39.69		45.65	38.07
33.0417	38.88	49.0301	62.9095				46.98	38.5069	50.5651	43.1359	53.1399	57.51	49.5624	51.6879		55.89	50.5651	53.9547	40.887	35.9698	47.79		58.072	46.106		42.93	49.41	39.0148	45.8491		40.597	40.887	40.887	47.79	43.1359	57.6069	48.269							37.44		56.7	37.26
40.0111	46.17	41.2384	62.5748				46.17	52.1681	53.5152	48.3293	42.3995	50.0957	43.1359	63.18		30.4477	50.0957	44.8069	30.1338	47.79	42.12		46.6437	43.77		47.022	38.2333	37.5756	42.7999		45.389	37.0126	43.74	48.166	52.2936	51.03	39.9416							33.09		51.03	49.56
46.7279	53.5152	52.8925	55.1753				53.3494	48.166	38.88	42.93	44.0687	49.8594	61.5814	31.59		57.9646	53.5152	37.7238	46.17	43.6198	47.314		55.2138	47.314		51.84	37.8192	48.4547	42.6156		32.156	46.0775	38.07	58.0041	42.12		38.16							26.64		42.12	49.41
39.1826	46.6788	42.0264	59.4785				45.36	46.98	48.6842	42.12	48.6	51.03	39.69	49.2704		36.45	46.742	51.03	44.8069	41.3021	31.1613		49.3502	49.3768		62.0536	49.9054	39.1491	45.8491		40.5324	45.389	35.0459	47.0916	34.83		45.9507							59.94		45.95	59.74
34.3654	51.2608	50.4546	52.7433				45.8528	50.7399	51.2608	46.17	34.6695	49.8594	44.4837	37.26		51.03	47.8655	47.9271	41.31	51.4844	48.5459		42.5231	43.74		56.7	42.93	47.79	50.6104		47.0916	50.0368	38.643	54.27	47.175		43.861							26.73		60.75	51.03
48.9765	44.6088	49.589	43.2269				54.6074	42.93	51.0878	42.3995	40.0111	42.9911	47.8655	46.106		52.4564	50.5651	52.3438	42.2016	52.3438	56.4215		55.89	31.1613		50.7463	48.3293	45.128	53.8512		34.8959	37.6802	46.106	53.46	40.887		45.9683							42.93		29.35	31.59
42.5231	47.9271	54.27	53.4354				53.7903	51.84	50.0368	44.8069	48.6271	43.8074	46.98	45.8206		45.3961	48.4174	45.3961	46.17	51.6879	48.166		51.6624	35.3813		46.3685	49.2704	58.32	40.24		51.6624	52.2434	43.6198	44.9239	24.3		44.4291							26.73		41.49	34.02
53.8512	48.6	47.2308	61.4746				46.17	51.03	51.6624	54.27	44.4837	57.51	35.64	44.55		46.98	54.8232	51.03	51.5609	47.0916	47.79		42.0264	48.3293		56.7	49.4565	38.9137	34.9709		45.8491	43.1359		37.8192	58.32		41.34							37.26		51.03	31.59
40.0111	50.0957	58.072	50.7141				53.5152	46.3331	56.1009	47.2308	50.0368	50.0957	26.9257	45.128		34.7923	49.2038	52.569	48.1116	53.9488	41.3021		46.3331	47.0916		63.99	47.2308	48.5459	40.6294		32.2783	36.405		53.6316	35.64		41.34							32.65		35.64	39.89
46.98	45.2006	53.8512	55.3651				47.8655	52.3438	51.5481	48.9765	45.2913	49.1437	45.1643	45.1862		41.595	53.5152	46.2338	46.98	55.0324	36.45		54.8172	48.9765		41.31	53.9243	42.3995	44.6346		34.02	39.4496		52.65	45.8491		53.424							51.84		46.98	41.31
62.37	39.5575	40.887	53.9243				41.8073	55.9545	41.3814	49.9054	43.2269	55.4126	33.0516	36.2243		41.3814	51.5481	51.5481	44.0687	42.12	50.0105		51.03	43.4691		44.55	50.4546	46.17	48.6		44.0687	41.65		43.6198	43.8599		41.4133							52.69		32.4
40.5324	42.12	58.4324	64.1488				43.8074	46.98	45.8491	35.9698	57.51	53.3494		42.7693		37.0923	51.4907		47.2308	50.869	42.7693		51.84	44.6896		35.7228	50.4026	37.8192	43.5897		35.6768	42.3415		49.41	50.22		32.4298							47.79
48.7348	39.1826	45.389	61.4746				46.9311	47.838	54.9846	50.22	43.0445	44.6088		47.6457		46.98	51.5481		46.6437	50.8432	55.08		47.4249	45.8491		55.89	42.2483	40.887	44.6896		39.216	42.6156		49.41	47.0916		45.156							47.79
41.3973	49.5624	39.1826	48.166				51.4907	49.2704	45.6555	48.7079	57.8228	43.2649		46.6437		47.79	46.2338		46.17	46.7279	51.03		44.8069	60.9818		47.79	44.4837	40.1093	47.6457		23.364	45.0115		45.8491	39.216		41.8409							33.4
38.1303	43.8074		56.6768				41.31	48.6	41.2384	37.0126	44.4837	59.7701		53.46		44.6088	57.7605		52.7433	42.0264	40.1093		31.9103	48.7079		42.93	47.8655	48.166	39.5492		47.6457	50.8432		53.46	49.4565		29.3664							40.5
40.5	48.9028		59.4785				47.182	58.072	45.2006	45.8206	42.5231	50.0368		38.2333		41.31	54.27		39.69	43.5897	42.8918		52.65	39.216		46.9311	46.17	51.6879	45.8778		42.6156	43.77		60.75	42.93		43.8056							26.37
35.9698	55.89		59.13				39.1826	52.7683	44.8069	53.4845	42.7999	48.6		51.8653		48.6	47.9271		43.74	46.0775	36.9771		51.03	43.1359		42.8688	43.6198	51.03	25.3052		41.5238	46.049		46.98	53.9488		29.6951							42.8
44.572	40.4433		65.2037				47.182	45.8778	50.0957	47.314	47.525	53.6805				50.0957	48.4174		48.5459	47.6732	54.27		44.572	48.166		42.0576	45.8206	51.1295	59.13		27.7299	39.5492		59.13	56.7		41.9952							40.5
46.98	48.9028		51.84				47.9271	36.728	51.6624	36.6564	59.13	55.08				60.0166	46.2338		40.0111	37.9232	56.7		51.84	61.4746		54.9846	46.418	46.049	49.2704		38.07	38.9474		58.32	53.46		45.1157
41.0152	53.2941		51.2289				49.526	45.6484	48.1116	45.389	55.1753	52.3438				58.7235	49.1437		40.5	43.4691	45.128		55.1753	47.79		51.03	48.3293	41.2384	40.5		31.4547	45.8778		38.9137	58.4099		25.2484
44.0092	47.182		59.13				37.8019	47.0916	56.5203	32.7624	53.4845	57.51				61.953	30.437		48.6	33.3971	44.0092		58.32	28.292			49.764	37.9577	47.79			45.128		55.08	55.08		50.244
43.0445	44.8069		45.36				49.41	47.314	45.2006	39.0148	43.4691	37.1719				42.12	51.6624		39.1491	45.8206	56.7		52.2434	60.75			40.7906	36.405	45.7345			37.6802		51.459	51.2289		42.455
43.74	63.3666		55.7431				43.8074	67.692	50.0957	44.572	50.4546	57.51				48.1116	63.2007		47.2897	37.9577	51.03		50.4546	39.216			49.3502	39.0148	29.7834			46.98		37.6802	48.5459		48.3528
38.9137	45.8491		52.7433				57.51	55.9545	46.17	55.08	44.2471	57.51				50.0368	46.0775		47.0916	49.4565	42.5231		58.072	33.8266			44.8069	56.1652	38.6472			31.828		57.51	50.8432		41.5888
44.572	52.0043		56.5842				44.6751	53.9488	44.6751	48.3293	53.8512	51.84				51.0878	37.4006		52.5095	42.7999	46.98		41.2384	40.5			43.0445	55.0324	40.1093			43.77		35.9698	50.0105		41.976
45.36	48.6		61.1322				49.8594	40.887	46.17	34.9709	45.9528	60.75				62.711	47.838		47.0916	42.0576	46.3897		53.46	42.12			43.1359	44.0687	40.0765			38.4045		51.8653	44.0687		45.1157
39.1826	54.9846		55.1753				44.8069	47.838	51.03	31.4547	42.1511	37.7238				42.9911	43.1359		37.6802	54.3123	46.418		52.2936	51.03			46.98	45.8206	35.9698			45.0407		63.18	49.3768		42.1107
35.6768	44.6088		61.9				39.8549	44.8069	47.9271	35.64	46.3331	52.1744				39.2578	42.7693		46.17	43.5897	39.0148		50.22	49.5624			41.3021	47.6732	42.8918			42.2444		47.2308	44.55		43.248
36.9771	53.5152		48.6				47.182	52.8925	48.4174	45.0407	47.6457	55.092				46.6788	60.115		42.6156	57.9589	52.65		58.072	46.7279			42.0264	49.4565	48.7348			49.41		32.8026	51.03		42.3406
39.0148	58.5222		53.5152				46.4252	49.5624	51.4907	39.69	50.869	59.13				48.8424	45.7345		46.3897	60.8741	55.4126		58.0041	53.46			39.4164	42.7693	42.5231			39.5492		51.03	60.1367		40.4248
50.0368	46.6788		50.5651				39.2578	50.8432	57.1954	32.4	48.8424	46.98				37.26	37.9577		41.3021	47.0916	49.4863		44.55	47.2308			40.5	36.728	45.8778			48.166		47.79	57.5272		46.1089
37.8019	56.6768		46.6788				38.9558	48.6271	38.88	46.98	45.0407	52.1744				38.07	55.9311		43.1359	44.9239	53.46		38.5069	38.88			45.8778	49.589	45.1862			41.2384		35.5294	53.4845		39.185
43.8074	46.4252		54.8232				51.2608	35.5294	43.8074	49.3768	46.6437	43.74				31.1192	51.2289		48.166	51.459	42.7693		57.069	46.6437			46.6612	36.2243	36.247			42.0264		54.27	53.6316		36.157
50.0957	53.46		62.0959				47.9271	55.1038	41.3814	51.84	47.6457	56.729				29.2611	42.7999		38.5069	37.8192	42.8918		45.7345	49.41			40.6294	35.5294	39.1491			58.1622		43.0445	50.2982		43.416
51.4907	42.4382		41.31				36.1245	47.314	52.4564	50.2461	45.8778	46.6788				38.9642	56.9078		46.049	41.3973	44.0687		46.106	32.9074			50.22	38.5069	38.88			47.0916		39.216	51.8653		52.5172
55.4126	43.8074		50.22				45.2006	45.389	52.3438	46.17	43.4691	46.4252				48.7685	46.756		51.03	52.65	56.7		44.9093	55.08			48.6271	55.9545	44.2174			40.5		42.12	45.36		37.4323
26.73	46.742		57.3501				48.6	52.65	42.5077	40.0111	41.3021	29.16				40.7665	50.7399		57.51	51.03	40.5		58.8241	49.0301			43.0445	37.5756	39.5492			48.6271		30.9501	44.55		37.0849
49.8594	39.5575		42.5077				36.5308	48.6	51.03	42.5231	62.37	33.846				46.3968	40.7906		50.4546	46.6437	45.36		34.1835	47.2308			36.45	49.3502	42.5231			44.4837		29.97	40.1093		42.612
	46.742		43.8074				47.182	43.6198	45.6555	52.8459	56.1417	52.569				39.9618	48.7348		46.756	35.64	52.65		34.83	42.1511			50.0368	44.2174	58.32			48.5459			49.41		45.1157
	45.8491		53.9547				58.32	49.2704	50.0957	48.0842	45.128	52.0043				39.6983	40.9831		44.55	41.3021	40.6294		56.7	37.26			45.8491	49.2704	33.8266			46.98			51.2289		44.1551
	43.74		39.5575				43.8785	57.4586	47.79	50.4546	49.3402	58.5222					57.069		50.4546	37.2952	43.5296		41.31	50.4546			41.3021	45.3057	49.9054			45.8206			42.7693		39.82
	49.5624		58.7235				54.9159	45.8491	45.6555	47.0079	43.8599	53.6805					47.6457		43.6198	42.7693	55.89		46.489	39.8467			35.9698	47.2308	44.8069			48.166			29.3395		41.5304
	53.9547		51.03				51.5481	46.17	41.3814	36.45	48.6271	52.3438					59.13		49.5624	39.1826	48.3293		45.2803	48.6			34.7829	58.072	31.59			50.8432			37.2952		35.1817
	50.5651		51.5481				44.55	52.3595	42.12	42.5231	48.6271	52.1744					54.8172		52.2434	52.2434	50.0105		50.3914	48.6			46.049	54.3364	48.1252			50.869			47.0079		40.2242
	46.17		38.07				55.4126	50.869	46.17	48.9765	40.0765	58.32					47.2308		48.6		58.7012		55.0622	53.4354			52.1681	43.8599				47.0916			39.5492		39.9213
	60.3599		59.13				45.2006	43.1359	46.106	42.93	31.2874	45.36					31.5484		49.2603		41.3021		54.27	50.7141			30.78	39.0148				52.7433			56.5145		40.5646
	53.072		56.729				37.26	55.1753	46.742	41.0152	42.93	44.3433					40.5		61.6878		35.3813		48.5459	42.12			54.27	45.8206				42.8918			42.5231		30.7918
	47.182		61.4746				43.74	37.26	53.3494	49.41	48.2885	32.6922					53.46		44.0092		45.6484		48.2885	61.0678			32.4	42.12				49.2038			47.2308		44.0817
	53.2941		56.7				46.2338	63.0136	41.3814	48.6		45.3961					38.5835		52.65		40.5		49.3303	43.8599			41.3021	50.8432				50.0957			43.6198		45.0079
	43.2649		53.3494				52.0043	52.569	46.2338	35.7869		48.6					36.45		44.0687		37.7846		42.7693	51.2289			33.3971	52.8925				60.9441			46.17		39.185
	58.7235		41.8073				48.6439	55.7431	48.234	32.4405		40.5					31.6315		52.8925		43.77		63.18	55.9311			42.2444	52.7433				46.9311			55.08		46.0913
	31.59		55.4657				41.31	47.0916	60.164	31.9103		50.7399					52.5003		57.4586		37.26		47.79	51.84			49.6946	50.4026				46.9311			50.4546		41.5304
	57.3501		56.7				41.31	42.7693	51.5481	36.9771		48.8424					41.6973		49.2704		48.166		50.2461	45.389			48.166	50.4026				46.742			45.8778		35.6388
	48.4174		58.32				43.4691	49.1905	55.519	51.459		53.9547					42.9376		42.0576		34.6695		36.45	40.5			53.6102	45.0407				53.3494			59.227		45.792
	46.6788		64.8				34.5368	55.1753	45.6555	35.6768							44.55		37.4006		43.5897		38.7193	45.6197			43.74	44.6896				46.4252			53.4845		47.6279
	44.55		54.9159				43.4691	51.84	60.3599	34.8959							28.7292		46.98		39.1491		45.9706	44.8069			50.0368	48.9765				49.8594			52.7433		44.8098
	47.182		61.953				34.5368	43.6198	41.31	49.9054							34.4417		53.46		45.389		53.004	53.46			45.36	52.65				55.4126			62.37		36.2715
	58.32		44.8069				41.31	37.9577	41.595	44.8069							34.0297		40.597		46.3897		50.3571	40.24			49.9054	44.6896				56.729			58.32		35.1817
	51.5481		51.03				40.7624	44.9239	45.3961	46.0775									42.5231		42.6156		47.182	42.8918			34.02	48.6				51.2608			54.8172		42.7589
	44.8069		43.74				45.2006	46.7279	56.6768	57.51									39.4496		45.36		60.7067	46.98			43.6198	39.1826				48.6608			53.6316		42.2832
	57.6069		51.0878				45.2006	43.4691	52.569	39.5492									41.4922		36.9417		57.8484	45.389			44.55	50.6104				58.5222			50.0368		38.6864
	44.8069		42.4382				42.12	52.8925	48.8424	42.12									40.1093		50.869		28.6379	65.61			42.12	53.6316				56.7			51.03		44.5382
	57.9503		57.51				46.9311	40.5	51.0878	37.4006									42.2444		47.8655		35.0647	47.0916			39.8467	40.5				46.4252			50.3146		45.5085
	55.4657		46.98				48.4174	57.4586	46.106	39.0148									29.7834		48.7348		33.4854	45.36			35.6768	41.4922				41.31			51.84		39.432
	45.8491		57.7605					57.069	50.5651	40.5324									40.0111		48.6		41.3021				48.1116	40.1093				37.9577			43.1359		34.7189
	48.6608		59.13					51.03	53.5152	42.7693									37.0126		46.6437		41.8465				49.41	41.65				29.3619			45.1862		32.1039
	56.729		53.072					50.0105	53.7903	32.4									45.8491		44.6896		57.51				55.08	48.0842				58.32			63.99		37.1503
	48.6608		42.4382					40.597	46.742	54.433									43.5296		48.3293		31.59				55.89	41.4922				44.3729			55.3651		44.52
	43.4691		52.569					51.84	51.6624	48.6									54.3364		56.7							47.2308				46.2269			51.84		37.4107
	60.75		49.8594					52.65	38.0355	42.93									50.869		46.7279							48.6				38.643			57.9589		41.0207
	47.9271		50.22					49.3768	45.2006	40.5526									56.7491		42.8918							41.8073							50.7399		38.7699
	60.9629		46.742					42.2444	53.7903	40.597									61.6878		62.37							47.314							39.1826		43.884
	42.4382		56.7					52.7433	54.27	30.9501									55.08		52.8925							42.0264							51.84		39.432
	50.0957		50.0957					50.2461	42.5077	38.4045									43.5897		37.26							48.6							46.0775		47.8144
	44.6088		57.3501					44.9239	42.4382	40.6294									52.8925		46.049							48.166							52.7433		39.185
	56.1009		54.3364					44.0687	51.5481	43.5296									55.5692		52.1681							50.22							49.3768		36.4245
	46.9311		56.729					40.0111	58.7235	34.6695									42.7693		39.1826							52.65							58.32		42.612
	54.6074		62.2383					37.2952	51.4907	36.2243									59.4785		50.4546							39.69							55.89		33.678
	45.6555		57.9646					43.0445	51.4907	46.418									57.2527		47.79							38.1303							38.2333		48.9349
	49.41		46.6788					44.2174	51.5481	47.838									42.5231		54.8172							42.12							37.9232		41.4133
	46.6788		51.6624					43.77	53.5152	59.4122									43.0445		40.5							42.2444							49.9054		51.7784
	55.4126		55.519					40.5	50.0957	38.643									48.7348		54.433							46.6437							41.31		37.4107
	46.4252		48.9028					34.7829	47.8655	31.9514									46.6437		47.0916							48.5459							52.65		47.6788
	55.9428		39.1826					38.4045	47.182	46.98									51.03		46.98							35.8466							48.3427		44.3013
	53.46		53.5152					40.5	47.182	34.02									51.8653		52.469							49.4565									46.249
	58.8241		44.3433					46.049	46.742	39.69									57.4586		62.006							39.216									49.6731
	56.5203		63.7846					47.79	45.8491	41.3021									41.5238		52.2936							31.1192									46.428
	53.46		50.5651					46.106	50.0957	31.9514									51.84		43.74							42.7999									50.3687
	51.03		41.31					47.6457	42.9911	35.8602											51.6624							42.8918									48.972
	47.79		49.1437					50.22	50.0957	34.83											57.069							40.24									47.7466
	48.6							50.3016	46.9311	42.12											47.6457							55.0324									46.6496
	56.7							49.8824	51.0878	42.0264											40.5							54.9846									43.0417
	47.8655							51.84	45.2006	40.5											45.8778							40.597									41.5304
	44.8069							42.12	57.51	28.8433											53.8512							37.26									40.4848
	46.98							49.41	55.092	51.03											43.5897							46.98									36.888
	47.79							52.469	39.2578	53.46											46.0775							48.5459									50.3204
	45.2006							47.79	49.2038	52.7433											51.4844							37.26									41.5304
	40.7343							42.12	48.6	51.84											48.7348							59.4122									49.7159
	46.4252							46.049	46.9311	50.5651											40.5							53.9488									37.5617
	48.9028							31.828	49.2038	50.0957											53.6316							46.418									34.1788
	47.182							50.7141	41.3814	36.45											37.2952							47.0916									43.0417
	63.5993							50.0105	42.12	40.5											53.9488							32.4									42.1299
	48.6							40.887	58.4099	49.1905											47.175							45.389									38.1812
	61.4746							49.589	50.7141	31.828											49.9054							31.9103									40.7238
	46.6788							44.6786	55.4126	44.0687											46.3331							40.0111									39.82
	60.3599							40.24	38.88	38.2333											52.3438							34.02									37.0849
	47.182							46.106	47.0916	50.7141											55.8607							43.74									35.3424
	56.8848							39.7148	29.7393	53.6316											37.5756							57.51									42.6452
	51.03							47.0916	51.5609	48.6											35.5294							47.314									52.788
	55.092							50.6104	53.8512	35.5294											43.6198																41.0207
	48.6							39.0148	52.6936	39.5492											54.433																47.0812
	55.89							40.5	46.17	60.4848											48.9765																45.544
	53.2941							43.77	47.6457	44.0687											58.5222																34.3675
	48.6608							39.69	48.6271	48.5088											57.4586																46.667
	44.55							43.1359	52.65	51.2289											43.74																34.344
	48.234							47.4249	59.94	45.8778											42.3995																43.1919
	51.03							42.12	53.4845	42.93											47.8655																47.0812
	44.8069							58.1622	45.0407	38.88											48.7348																45.4016
	43.8074							53.8512	51.84	55.89											42.1511																39.9416
	48.6							59.6107	59.13	53.1399											40.5																37.755
	53.9547							55.7431	52.0673	49.589											37.9232																44.52
	58.4211							45.6484	39.69	46.756											52.2434																48.4864
	50.0957							42.5231	47.8655	53.0659											34.8959																43.7132
	51.03							45.6484	54.3364	46.418											44.8069																39.2881
	46.6788							41.8073	48.6	43.5296											39.1826																47.064
	53.9547							37.8192	61.953	43.74											50.4546																49.5427
	59.7701							43.5897	51.6624	46.3897											39.1826																44.4291
	56.7							36.45	34.3654	52.1681											46.7279																43.5091
	58.7739							34.0586	42.9911	37.26											25.92																37.0849
	53.072							45.0115	51.03	34.0586											28.3385																39.82
	39.5865							48.6	51.6624	59.1716											55.89																45.9507
	50.0957							48.6	58.4211	35.5294											44.4837																38.8325
	40.0765							49.9054	56.6768	39.0148											56.5842																42.612
	50.0957							39.0148	62.2858	30.7374											32.156																36.0225
	55.89							49.1804	41.3814	50.8432											44.2025																44.3744
	51.0878							45.389	36.45	42.5231											30.264																36.252
	54.6074							55.4126	47.182	50.2364											44.0687																28.0129
	57.9646							50.22	43.74	45.8778											40.0111																31.8254
	42.9911							52.65	52.569	29.205											55.08																44.8098
	53.2941							37.9232	46.17	31.1192											39.216																35.9101
	54.6074							55.0086	52.1744	53.5582											51.03																40.7834
	57.3501							42.7693	46.6788	52.1681											30.7374																44.2466
	42.12							46.106	57.7605	40.5																											49.608
	46.98							39.69	46.4252	42.6156																											36.1794
	57.9646							38.2333	33.0516	39.1826																											50.244
	52.4564							39.69	47.182	43.8599																											52.152
	46.9311							47.838	47.8655	25.1492																											34.2496
	44.6088							46.418	47.182	40.0111																											45.792
	57.3501							49.9054	50.0957	32.4																											43.884
	52.0043							51.6624	42.5077	34.6317																											37.755
	46.17							47.4249	56.6768	32.8026																											34.7189
	63.18							43.74	40.0765	35.5294
	55.08							47.6732	46.9311	28.292
	49.2038							53.9243	42.5077	37.5756
	55.9428							53.4845	37.26	36.45
	47.9271							51.6879	52.0043	35.6768
	49.41							51.84	48.8424	53.6316
	53.5152							46.98	45.8491	59.13
	62.711							46.98	61.3304	52.65
	46.4252							40.597	48.9028	39.0148
	54.27							45.3057	45.6555	43.1359
	56.729							56.7	56.729	51.5609
	51.84							45.8206	43.0598	38.1303
	50.0957							43.5897	42.9911	38.88
	57.7605							47.0916	51.9474	40.9912
	52.1744							48.3293	58.5222
	56.729							42.12	49.2038
	48.234							62.37	46.2338
	53.5152							48.4547	55.4126
	53.2941							57.51	51.0878
	56.729							58.7235	46.742
	56.9367							55.7431	51.5481
	47.9271							51.6879	54.9846
	61.56							42.2444	51.03
	56.729							35.64	43.0598
	51.6624							46.3331	38.07
	55.519							45.0115	51.5481
	56.729							49.9054	49.2038
	54.3364							53.0659
	48.234							47.2308
	41.31							47.6732
	60.164							46.98
	46.742							46.418
	51.2608							55.08
	43.8074							50.0368
	50.0957							56.6768
	53.9547							45.8491
	56.729							46.98
	51.2608							44.0687
	48.6							38.88
	53.2941							36.45
	46.17							53.8512
	47.182							45.36
	45.8491							50.4546
	41.31							54.0701
	43.5634							41.0152
	48.234							43.4691
	49.8594							52.569
	49.8594							41.8073
	46.4252							46.106
	51.0878							49.9054
	52.569							63.99
	42.93							52.65
	41.5238							47.8655
								61.9
								42.12
								37.4006
								47.4249
								44.4837
								48.6
								34.1739
								35.0459
								38.5069
								49.589
								33.21
								45.8778
								47.79
								42.93
								38.88
								45.389
								52.65
								38.9474
								43.5897
								37.9577
								32.4
								55.0324
								53.8512
								42.12
								44.55
								39.69
								48.7079
								55.89
								55.294
								46.9975
								29.16
								53.0659
								51.84
								44.9239
								42.2444
								46.3897
								52.569
								46.98
								44.55
								53.9243
								46.3331
								47.2308
								49.41
								40.9831
								46.049
								31.59
								54.3364
								53.0659
								66.42
								45.36
								49.41
								47.0916
								49.9054
								54.27
								42.12
								50.0368
								32.4
								51.2289
								45.8564
								39.69
								36.9506
								37.7585
								39.6983
								43.5897
								47.7968
								25.9326
								59.2188
								37.5232
[truncated: 72 more columns]

## Sheet: Extended Data Figure 2c PSD
PSD length
	Ctrl1	qKO1	qKO1 + Liprin-α3
	202.18	540.278	222.107
	362.757	262.169	271.544
	333.086	336.65	201.53
	462.37	508.419	321.291
	265.265	201.184	278.144
	322.895	437.159	164.434
	347.429	408.864	295.066
	752.101	191.534	522.227
	584.776	313.285	311.214
	906.725	378.054	364.929
	405.067	283.214	496.454
	518.633	325.12	519.055
	316.255	611.583	784.864
	586.886	381.464	278.006
	598.371	635.656	391.233
	273.702	320.2	483.781
	338.965	176.868	282.122
	409.265	677.666	400.634
	259.268	697.893	250.397
	429.889	1108.12	382.341
	514.025	240.925	322.466
	315.747	314.984	358.395
	230.182	172.57	300.067
	437.581	365.044	218.173
	381.113	191.745	354.111
	354.224	583.342	417.593
	537.014	690.249	161.766
	590.803	314.463	284.817
	600.128	169.04	359.818
	226.347	530.265	402.372
	288.969	142.581	319.298
	460.512	354.596	432.679
	354.156	538.05	362.48
	405.587	363.892	294.48
	306.494	292.101	494.41
	274.261	342.489	181.836
	616.871	465.735	330.357
	221.99	423.995	306.637
	224.503	414.611	420.722
	333.75	139.07	420.993
	284.906	539.594	639.291
	335.441	330.781
	358.891	309.741
	225.701	353.036
	299.386	360.753
	548.155	481.037
	207.206	443.833
	376.26	245.233
	432.887	151.885
		224.166
		180.715
		137.657
		380.272
n	49	53	41
avg	396.306	377.053	356.198
SEM	21.4381	25.1401	19.5032

## Sheet: Extended Data Figure 2d
Integrated sucrose response (nC)
	n	Ctrl1	qKO1
	1	-2.21317	1.416
	2	-2.10051	0.622285
	3	-2.75301	0.170976
	4	-2.37303	1.20717
	5	-2.93846	0.431588
	6	-3.2129	0.494093
	7	-5.30279	0.519513
	8	-5.02393	0.184411
	9	-5.47353	0.196525
	10	-5.07392	0.232809
	11	0.172877	0.512186
	12	-0.218015	0.416185
	13	-0.463885	0.304139
	14	-0.561666	1.07803
	15	-1.27472	-1.38546
	16	-0.0969602	-0.356115
	17	-0.237147	-0.421091
	18	-0.907791	-0.53125
	19	-0.753012	-1.00238
	20	-5.7384	-0.393922
	21	-1.67897	-0.184618
	22	-3.07702	0.680676
	23	-4.40843	-0.675504
	24	-4.52251	0.394662
	25	-4.31741	0.00489465
	26	-1.06056	0.0983307
	27	-3.18813	0.197885
	28	-2.75964	0.796276
	29	-1.18864	0.355929
	30	-1.62084	0.531073
	31	-1.99501	0.0882667
	32	-1.72854	-0.0309768
	33	-3.24951	-0.0349445
	34	-6.09982	-0.303544
	35	-1.63079	0.0623234
	36	-6.20623	-0.00271627
	37	-5.95549	-0.428176
	38	-8.00945	0.0935987
	39	-1.22593	-0.0323898
	40	-7.63942	-0.0836741
	41	-5.15634	0.122519
	42	-1.23146	0.50558
	43	-0.718201	-0.359024
	44	-3.33043	0.514425
	45	-3.31717	0.687591
	46	-4.3245	0.356206
	47	-2.94148	-0.0415946
	48	0.18218	-0.0502652
	49		-0.0297933
	50		-0.738456
	51		-0.0195847
	52		0.035169
	53		0.011437
	54		0.0381399
	55		-0.266776
	56		-0.224011
	57		-0.0491263
	Sucrose response (nC)	Ctrl1	qKO1
	Avg	-2.89466	0.100272
	SEM	0.306708	0.0820152
