# Supplementary material for: Liprin-α proteins are master regulators of human presynapse assembly
Source: Nat Neurosci. 2024 Mar 12;27(4):629–42. doi: 10.1038/s41593-024-01592-9 (PMC11001580; doi:10.1038/s41593-024-01592-9)
Supplement: Supplementary file 14 — Statistical source data. [file 41593_2024_1592_MOESM14_ESM.xlsx]

## Sheet: Extended Data Fig 3a
		GFP		Nlgn1		LRRTM2		TrkC		ILRAPL1		NGL3
		Ctrl1	qKO1	Ctrl1	qKO1	Ctrl1	qKO1	Ctrl1	qKO1	Ctrl1	qKO1	Ctrl1	qKO1
		0.004	0.0003	0.032	0.001	0.116	0.0003	0.38	0.0003	0.007	0.001	0.535	0.0003
		0.003	0.0003	0.327	0.0003	0.001	0.003	0.572	0.0003	0.001	0.0003	0.322	0.028
		0.014	0.053	0.406	0.002	0.03	0.025	0.507	0.0003	0.001	0.014	0.331	0.0003
		0.007	0.0003	0.558	0.002	0.393	0.001	0.563	0.006	0.363	0.007	0.074	0.005
		0.0003	0.0003	0.553	0.008	0.062	0.0003	0.503	0.013	0.01	0.0003	0.482	0.0003
		0.005	0.002	0.058	0.004	0.455	0.01	0.268	0.005	0.05	0.0003	0.519	0.0003
		0.063	0.0003	0.553	0.001	0.72	0.002	0.364	0.002	0.046	0.0003	0.371	0.0003
		0.015	0.001	0.109	0.018	0.527	0.005	0.623	0.003	0.556	0.004	0.602	0.014
		0.011	0.0003	0.165	0.0003	0.004	0.0003	0.576	0.004	0.098	0.0003	0.443	0.009
		0.013	0.0003	0.039	0.004	0.387	0.0003	0.199	0.0003	0.486	0.002	0.266	0.013
		0.023	0.023	0.303	0.087	0.178	0.009	0.555	0.0003	0.024	0.0003	0.132	0.023
		0.011	0.0003	0.038	0.001	0.001	0.0003	0.54	0.0003	0.113	0.002	0.353	0.004
		0.005	0.0003	0.119	0.0003	0.237	0.0002	0.06	0.0003	0.287	5e-05	0.428	0.028
		0.009	0.0003	0.013	0.006	0.63	0.0002	0.214	0.004	0.36	0.0003	0.176	0.004
		0.005	0.0003	0.301	0.001	0.48	0.0002	0.461	0.0003	0.033	0.0002	0.35	0.022
		0.052	0.001	0.069	0.0003	0.57	0.0004	0.369	0.002	0.003	0.0003	0.281	0.0003
		0.108	0.017	0.254	0.0003	0.309	0.0004	0.483	0.0003	0.048	0.0003	0.191	0.0003
		0.003	0.01	0.006	0.0003	0.442	0.0003	0.322	0.0003	0.044	0.0003	0.378	0.018
		0.006	0.0003	0.553	0.0003	0.0003	0.0003	0.316	0.001	0.092	0.0003	0.465	0.004
		0.043	0.015	0.143	0.001	0.051	0.0003	0.161	0.022	0.127	0.0003	0.634	0.001
		0.0003	0	0.573	0.008	0.234	0.002	0.234	0.0003	0.0003	0.001	0.57	0.0003
		0.014	0	0.384	0.001	0.287	0.001	0.39	0.0003	0.004	0.0003	0.433	0.0003
		0.048	0	0.462	0.003	0.479	0.0003	0.319	0.002	0.025	0.0002	0.603	0.0003
		0.0003	0	0.481	0.0005	0.142	0.0003	0.366	0.0003	0.008	0.0003	0.387	0.003
		0.0003	5e-05	0.448	0.016	0.009	0.009	0.003	0.0003	0.007	0	0.681	0.0003
		0.0003	0.0001	0.007	0.0003	0.579	0.0003	0.39	0.003	0.001	0.008	0.203	0.0003
		0.004	0.0003	0.035	0.0003	0.501	0.013	0.223	0.042	0.001	0.0003	0.175	0.0003
		0.0003	0.0004	0.747	0.0004	0.439	0.0004	0.107	0.008	0.363	0.0003	0.331	0.0003
		0.001	0.0004	0.481	0.0003	0.205	0.0003	0.178	0.0003	0.01	0.001	0.532	0.0003
		0.0003	0.0004	0.044	0.0003	0.161	9e-05	0.157	0.0003	0.05	0.0003	0.456	0.0003
		0.0003	0.001	0.071	0.0003	0.054	3e-05	0.382	0.004	0.046	0.0003	0.493	0.0003
		0.0005	0.001	1	0.0003	0.3	0.001	0.03	0.0003	0.556	0.0002	0.175	0.0003
		0.001	0.001	1	0.001	0.132	0.0003	0.01	0.002	0.098	0	0.533	0.0003
		0.0003	0.001	1	0.0003	0.305	0.0003	0.234	0.004	0.486	0.0003	0.275	0.0003
		0.0003	0.002	1	0.001	0.392	0.0003	0.14	0.0003	0.024	0.0003	0.364	0.0003
		0.0003	0.003	0.203	0.0002	0.414	0.0003	0.257	0.006	0.113	0.0003	0.167	0.0003
		0.0004	0.004	1	0.001	0.238	0.0002	0.15	0.0003	0.287	9e-05	0.009	0.004
		0.001	0.004	1	0.0003	0.077	0.0003	0.198	0.0003	0.36	0.0003	0.135	0.02
		0.001	0.005	0.818	0.0003	0.268	0.0003	0.296	0.001	0.033	0.0002	0.108	0.001
		0.0003	0.007	1	0.014	0.003	0.009	0.324	0.0003	0.003	0.0002	0.329	0.0003
		0.0003	0.007	0.323	0.001	0.0003	0.001	0.306	0.001	0.048	0.0003	0.316	0.488
		0.001	0.008	1	0.001	0.005	0.0003	0.234	0.001	0.044	0.0002	0.292	0.0003
		0.008	0.021	0.527	0.0003	0.003	0.001	0.044	0.055	0.092	0.0003	0.348	0.0003
		0.126	0.001	1	0.0005	0.011	0.0003	0.161	0.0003	0.127	0.0002	0.24	0.015
		0.033	0.0003	4.511	0.0003	0.076	0.0003	0.264	0.0003	0.0003	0.0003	0.0003
		0.001	0.0003	1	0.0003	0.015	0.0003	0.08	0.002	0.004	0.0003	0.224
		0.003	0.0004	1	0.0003	0.2	0.0003	0.225	0.005	0.025	0.0003	0.44
		0.009	0.014	1	0.0003	0.007	0.007	0.129	0.134	0.008	0.0003	0.227
		0.244	0.069	1	0.002	0.0003	0.0002	0.182	0.01	0.022	0.0001	0.366
		0.002	0.001	1	0.003	0.051	0.2	0.044	0.005	0.07	0.0003	0.454
		0.003	0.001	1	0.001	0.006	0.0003	0.015	0.005	0.085	0.004	0.337
		0.002	0.0003	1	0.0005	0.352	8e-05	0.012	0.002	0.048	0.0003	0.115
		0	0.03	1	0.0003	0.3	0.0001	0.062	0.018	0.001	0.0003	0.352
		0.011	0.0004	1	0.001	0.365	0.0003	0.345	0.0003	0.049	0.0003	0.204
		0.002	0.0003	1	0.0002	0.233	0.0003	0.091	0.014	0.03	0.0003	0.052
		0	0.0003	1	0	0.444	0.004	0.422	0.182	0.01	0.0003	0.118
		0.009	0.0003	1	0	0.382	4e-05	0.58	0.015	0.158	0.0002	0.109
		0.002	0.025	0.593	0	0.187	0.013	0.128	0.013	0.001	0.0002	0.132
		0.008	0.0003	0.102	0	0.02	0.001	0.081	0.066	0.012	0.001	0.297
		0.038		0.294	0	0.112	0.106	0.034	0.028	0.014	0.0001	0.067
		0.195		0.002	0	1	0.015	0.257	0.024	0.046	0	0.28
		0.022		0.551	5e-05	1	0.007	0.411	0.009	0.011	0.0003	0.103
		0.034		0.04	0.0001	1	0.003	0.231	0.25	0.002	0.0002	0.106
		0.005		0.435	0.0004	1	0.003	0.517	0.007	0.409	0.0002	0.115
		0.001		0.295	0.001	0.644	5e-05	0.423	0.04	0.223	0.0003	0.001
		0.007		0.755	0.001	1	0.0005	0.275	0.011	0.162	0.0002	0.312
		0.063		0.405	0.001	1	0.011	0.269	0.057	0.89	0.0003	0.074
		0.008		0.878	0.001	1	0.035	0.058	0.0003	1	0.0002	0.032
		0		0.713	0.001	1	0.001	0.231	0.009	1	0.0003	0.0003
		0.005		0.764	0.001	1	0.001	0.595		1	0.0003	0.261
				0.597	0.001	1	0.001	0.186		0	0.0003	0.193
				0.375	0.002	1	0.022	0.309		1	0.0003	0.049
				0.326	0.002	1	0.0003	0.061		1	0.0001	0.004
				0.724	0.002	1	0.009	0.39		0.505	0.0003	0.037
				0.359	0.003	1	0.001	0.422		1	0.004	0.124
				0.44	0.005	1	0.041	0.113		0.581	0.0003	0.121
					0.008	1	0.009	0		0.395	0.0003	0.07
						1	0.0003	0.131		0.665	0.0003	0.032
						1	0.0003	0.332		0.279	0.0003	0.14
						1	0.011	0.348		0.713	0.0003	0.261
						1		0.182		0	0.0002	0.235
						1		0.358		1	0.0002	0.183
						0.262		0.429		1	0.001	0.117
						1		0.361		1	0.0001	0.166
						0		0.22		0.237	0
						1		0.424		0.002	0
								0.613		0.083	0
								0.2		0.275	0
								0.201		0.0003	0
								0.136		0.131	0.007
								0.305		0.108	0
								0.235		0.0002	0
								0.536		0.059	0.001
										0.054	0
										0.153	0
										0.111	0.0001
										0.003	0
										0.022	0
										0.311	0
										0.041	0
										0.034	0
										0.043	0.001
										0.111	0.0003
										0.028	0.014
										0.003	0.007
										0.151	0.0003
										0.015	0.0003
										0.237	0.0003
										0.002	0.004
										0.083	0.0003
										0.275	0.002
										0.0003	0.0003
										0.131	0.002
										0.108	5e-05
										0.0002	0.0003
										0.059	0.0002
										0.054	0.0003
										0.153	0.0003
										0.111	0.0003
										0.003	0.0003
										0.022	0.0003
										0.311	0.001
										0.041
										0.034
										0.043
										0.111
										0.028
										0.003
										0.151
										0.015
	n	70	59	76	77	86	80	93	69	130	122	84	44
	avg	0.0188114	0.00569746	0.583711	0.00296688	0.435906	0.00755988	0.275505	0.0160072	0.183882	0.000906475	0.261888	0.0161705
	SEM	0.00502092	0.00164032	0.0667232	0.00117114	0.0414165	0.00287328	0.0173483	0.00492054	0.0244838	0.000201062	0.0188291	0.0110428

## Sheet: Extended Data Fig 3b
	Ctrl1 - Nrxn-HA Nlgn1	qKO1 - Nrxn-HA Nlgn1	Ctrl1 - Nrxn-HA TrkC	qKO1 - Nrxn-HA TrkC
	0.271	0.099	0.001	0.02
	0.151	0.047	0	0
	0.075	0.055	0.023	0.056
	0.093	0.284	0.006	0.006
	0.015	0.069	0.004	0.033
	0.038	0.019	0.028	0.004
	0.05	0.043	0.011	0.018
	0.046	0.019	0.007	0.012
	0.048	0.033	0	0.011
	0.159	0.346	0.019	0
	0.05	0.584	0	0.002
	0.058	0.442	0.007	0
	0.045	0.193	0	0
	0.038	0.157	0	0.02
	0.099	0.047	0.001	0
	0.1	0.463	0.018	0
	0	0.087	0.007	0.003
	0.327	0.17	0	0
	0.102	0.747	0	0
	0.102	0.115	0.006	0
	0.111	0.135	0	0
	0.043	0.156	0	0
	0.155	0.149	0	0
	0.055	0.148	0
	0.074	0.057	0.0003
	0.036	0.884	0
	0.128	0.216	0
	0.103	0.058	0
	0.064	0.064	0
	0	0.035	0
	0.052	0.443	0
	0.002	0.1	0
	0.112	0.739	0.027
	0.083	0.159	0
	0.069	0.534	0
	0.24	0.821	0.006
	0.033	0.73	0
	0.202	0.786	0
	0.094	0.512	0
	0.072	0.899	0
	0.397	0.731	0
	0.044	0.003	0
	0.053	0.886	0.002
	0.029	0.699
	0.278	0.948
	0.13
	0.132
	0.045
	0.019
	0
	0.203
	0.197
	0.193
	0
	0.174
	0.162
	0.096
	0.064
	0.642
	0.439
	0.592
	0.964
	0.837
	0.06
	0.29
	0.093
	0.046
	0.322
	0.023
	0.032
	0.07
	0.22
	0.071
	0.627
	0.437
	0.15
	0.42
	0.32
	0.028
	0.045
	0.043
	0.016
	0.354
	0.466
	0.017
	0.839
	0.85
	0.171
	0.496
	0.205
	0.251
	0.06
	0.112
	0.1
	0.393
	0.197
	0.264
	0.052
	0.167
	0.201
	0.056
	0.759
	0.524
	0.464
	0.795
	0.852
	0.019
	0.808
	0.929
	0.437
	0.654
	0.87
	0.486
	0.391
	0.142
	0.056
	0.096
	0.236
	0.241
	0.674
	0.344
	0.029
	0.154
	0.005
	0.46
	0.042
	0.014
	0.061
	0.047
	0.014
	0.013
	0.008
	0.013
	0.014
	0.601
	0.63
	0.005
	0.03
	0.036
	0.003
	0.715
	0.0001
	0.337
	0.008
	0.033
	0.001
	0.011
	0.005
	0.005
	0.011
	0.344
	0.029
	0.154
	0.005
	0.46
	0.042
	0.014
	0.061
	0.047
	0.014
	0.013
	0.008
	0.013
	0.014
n	164	45	43	23
avg	0.196031	0.331356	0.00403023	0.00804348
SEM	0.0187035	0.0465846	0.00115916	0.00287794

## Sheet: Extended Data Fig 3c
	Ctrl1 - PTPRS-HA Nlgn1	qKO1 - PTPRS-HA Nlgn1	Ctrl1 - PTPRS-HA TrkC	qKO1 - PTPRS-HA TrkC
	0.009	0.002	0.13	0.378
	0.051	0.012	0.136	0.142
	0.044	0.018	0.23	0
	0.005	0.007	0.047	0.094
	0.028	0.001	0.149	0.133
	0.051	0	0.072	0.184
	0.017	0.004	0	0
	0.117	0.019	0	0.003
	0.017	0	0.14	0.037
	0.031	0.0003	0.095	0.037
	0	0	0.248	0.023
	0.064	0.001	0.441	0.059
	0.049	0.002	0.101	0.043
	0.062	0.002	0.018	0.013
	0.048	0	0.29	0.147
	0.008	0.022	0.035	0.076
	0.011	0	0.135	0.182
	0.052	0	0.464	0.021
	0.003	0.004	0.012	0.017
	0.168	0	0	0.063
	0.081	0.05	0.068	0.072
	0.125	0	0.102	0.124
	0.137	0.003	0.066	0.012
	0.027	0	0.067	0.14
	0.046	0	0.002	0.022
	0.004	3e-05	0.084	0.043
	0.02	0.006	0.02	0
	0.011	0.006	0	0.049
	0.083	0.013	0.002	0.112
	0.07	0.015	0.359	0.03
	0.086	0	0.176	0
	0.055	0	0	0.083
	0.045	0	0	0.156
	0.039	0	0	0.016
	0.108	0	0	0.002
	0.024	0	0	0.013
	0.41	0	0	0.027
	0.011	0	0	0.011
	0.019	0	0.001	0.019
	0.046	0	0.001	0.022
	0.014	0	0	0.116
	0.081	0.004	0	0.018
	0.068	0	0.001	0
	0.002	0.001	0	0.219
	0.154	0	0	0.003
	0	0.005	0.004	0
	0	0	0.006	0.003
	0	0	0.067	0
	0	0	0	0
	0	0	0	0
	0	0	0	0
	0	0.004	0	0
	0.006	0	0	0
	0	0.002	0	0.006
	0	0	0	0
	0.012	0.002	0	0.006
	0	0	0	0.005
	0.002	0.002	0.001	0.005
	0	0	0.009	0.004
	0	0.058	0.003	0.004
	0	0.0003	0.002	0.008
	0	0.0005	0.012	0.001
	0	0	0.0004	0.001
	0.001	0	0.011	0.01
	0	0	0.02	0.003
	0	0.001	0.019	0.002
	0	0	0.017	0.007
	0	0	0.003	0.024
	0	0	0	0.004
	0	0	0.041	0.139
	0	0	0.02	0.0005
	0	0.001	0.003	0.006
	0.004	0.005	0.018	0.015
	7e-05	0.011	0.02	0
	0	0.002	0.026	0.177
	0.0005	0.001	0.049	0.012
	0	0.008	0.027	0
	0	0.004	0.004	0.02
	0	0.005	0.049	0.135
	0	0.006	0.111	0.022
	0	0.005		0.018
	0	0.016		0.188
	0.0003	0.014		0.032
	0	0.006		0.011
	0	0.003		0.026
	0			0.057
	0			0.052
	0.001			0.055
	0			0.049
	0.002			0.008
	0
	0
	0
	0.001
	0.004
	0.019
	0.013
	0.046
	0.007
	0.001
	0.038
	0.008
	0.082
	0.02
	0
	0
	0
	0
	0
	0
	0
	0.001
	0
	0
	0
	0
	0
	0
	0
	0.002
	0.038
	0.043
	0.093
	0.05
	0.087
	0.045
	0.022
	0.014
	0.113
	0.038
	0.039
	0.006
	0.124
	0.094
	0.054
	0.116
	0.024
	0.188
	0.082
	0.083
	0.039
	0.043
	0.094
	0.026
	0.043
	0.091
	0.062
	0.055
	0.086
	0.003
	0.078
	0.025
	0.084
	0.169
	0.129
	0.04
	0.143
	0.062
	0.188
	0.164
	0.135
n	161	85	80	90
avg	0.0371669	0.00416624	0.05293	0.0452944
SEM	0.00430551	0.00100126	0.0107209	0.00694575

## Sheet: Extended Data Fig 3f
PSD95						NRXN1-HA
	Ctrl1_NrxnHA + Cre	qKO1_NrxnHA +Cre	Ctrl1_NrxnHA -Cre	qKO1_NrxnHA -Cre			Ctrl1_NrxnHA + Cre	qKO1_NrxnHA +Cre	Ctrl1_NrxnHA -Cre	qKO1_NrxnHA -Cre
	3	3	1	1			1	7	0	2
	2	3	1	1			1	8	0	0
	3	1	1	1			2	1	0	0
	2	2	1	1			1	2	0	0
	2	2	3	3			2	3	1	1
	2	2	1	2			1	3	1	0
	2	2	6	3			1	3	0	2
	1	6	3	6			2	1	1	5
	7	1	0	0			1	0	0	4
	2	2	0	0			3	1	0	0
	4	3	2	3			2	2	1	1
	4	5	2	1			3	6	0	0
	0	2	0	1			2	1	0	0
	4	2	2	0			1	3	0	1
	4	4	0	0			2	2	0	0
	2	0	0	0			2	0	0	0
	1	2	3	1			2	0	1	0
	2	2	1	2			0	1	0	0
	1	5	3	1			2	2	2	0
	3	0	0	4			2	1	0	0
	0	2	0	0			3	2	0	0
	1	1	0	1			0	1	0	0
	3	0	0	1			1	0	0	0
	1	2	1	1			3	2	0	1
	2	4	0	0			0	7	0	0
	2	1	1	0			2	0	0	0
	5	2	0	2			2	3	0	0
	3	2	5	1			2	0	2	0
	2	4	5	2			3	2	0	0
	2	2	2	0			1	1	0	0
	1	2	2	0			1	2	0	0
	3	3	2	1			1	2	0	0
	3	3	5	0			2	4	0	0
	1	3	4	0			2	3	0	0
	2	1	3	1			3	2	0	0
	3	2	1	1			3	1	0	0
	3	3	1	3			4	1	0	0
	2	2	3	0			3	2	0	0
	1	2	1	2			0	3	0	0
	3	5	1	4			2	6	0	0
	3	2	0	6			1	6	0	1
	4	1	1	3			2	1	0	0
	2	4	0	5			2	7	0	2
	4	2	0	0			0	5	0	0
	2	4	1	0			0	4	0	0
	2	2	1	0			1	1	0	0
	3	5	4	1			2	5	0	0
	3	2	0	1			2	2	0	0
	3	3	1	1			1	2	0	0
	5	2	6	1			0	3	2	0
	6	1	3	1			0	1	0	0
	2	1	5	1			1	2	3	0
	3	2	2	1			1	4	1	0
	2	2	1	1			2	2	1	0
	7	3	2	2			1	2	0	0
	4	1	2	2			3	0	0	0
	5	1	4	2			1	0	0	0
	2	3	1	2			2	1	0	0
	4	3	4	2			1	1	0	0
	1	4	1	2			0	0	0	0
	4	2	2	2			5	2	0	0
	2	4	5	2			10	0	0	0
	3	3	4	2			7	2	0	0
	0	2	0	2			1	0	0	0
	4	2	0	2			4	1	0	0
	5	2	0	2			2	2	0	0
	1	3	0	3			5	1	0	0
	3	3	0	3			1	0	0	0
	7	2	0	3			3	0	0	0
	0	2	0	3			1	0	0	0
	2	1	0	3			3	1	0	0
	1	3	0	3			0	0	0	0
	1	1	0	4			1	0	0	0
	8	1	0	4			2	0	0	0
	2	2	1	5			2	1	0	0
	1	1	1	5			0	0	0	0
	0	2	1	5			0	1	0	0
	1	1	1	6			1	1	0	0
	2	3	1	6			1	0	0	0
	1	3	1	7			2	1	0	0
	3	1	1	7			0	0	0	1
	1	1	1	8			2	0	0	1
	2	1	2	8			2	1	0	1
	1	4	2	10			0	1	0	1
	3	4	2	10			4	0	1	1
	3	4	3	10			6	1	1	2
	2	2	3				1	0	1
	2	1	3				2	0	1
	2	1	3				1	1	1
	1	1	5				4	1	2
	2	2	6				3	2	2
	0	1	2				0	1	0
	3	1	2				4	1	0
	1	2	2				1	1	0
	2	2	2				0	1	0
	4	2	3				1	1	0
	3	1	3				2	1	0
	2	2	4				2	0	0
	2	2	4				0	0	0
	3	2	4				0	0	0
	2	2	4				1	1	0
	5	1	4				0	1	0
	2	5	4				1	0	0
	3	2	4				3	0	0
	4	1	5				2	1	0
	2	2	5				0	2	0
	4	1	5				6	0	0
	5	1	6				0	1	0
	2	3	6				0	0	0
	4	2	6				3	0	0
	1	2	6				0	1	0
	0	1	6				1	1	0
	2	2	6				3	1	0
	4	2	7				2	0	0
	3	3	7				1	0	0
	3	2	7				1	2	0
	3	0	7				1	0	0
	3	1	8				1	3	0
	5	0	8				3	0	0
	4	2	9				0	0	0
	4	2	9				4	1	0
	4	1	9				1	1	0
	2	2	10				1	2	0
	5	3	12				3	1	0
	3	3	12				0	2	1
	1	3	13				1	2	2
	4	3					0	1
	2	3					0	1
	3	2					0	1
	1	1					1	0
	7	2					2	1
	4	3					0	1
	4	0					0	0
	1	1					0	1
	0	3					0	2
	3	1					1	0
	3	2					1	0
	3	4					0	1
	1	2					1	1
	4	4					1	5
	3	2					0	1
	3	2					1	4
	3	1					0	1
	2	7					0	2
	1	1					1	1
	1	3					1	1
	0	4					0	4
	2	2					0	1
	2	3					0	5
	4	3					2	3
	1	2					1	3
	3	1					1	1
	1	2					1	0
	1	2					0	2
	5	2					0	0
	3	1					0	1
	4	1					1	2
	2	1					1	4
	1	3					0	3
	2	1					1	3
	2	3					2	2
	0	0					2	0
	2	3					1	0
	2	2					1	2
	2	1					0	0
	4	1					2	1
	2	2					0	0
	2	1					0	1
	3	1					0	0
	4	5					2	3
	1	0					0	1
	1	1					2	1
	3	1					1	1
	3	1					0	1
	2	1					1	1
	2	1					1	1
	1	1					1	1
	5	1					0	1
	2	1					0	1
	1	1					0	1
	10	1					3	1
	1	1					0	1
	5	2					1	2
	0	2					0	2
	1	2					0	2
	1	2					1	2
	1	2					1	2
	1	2					1	2
	1	2					1	2
	1	2					1	2
	1	2					1	3
	1	2					1	3
	1	2					1	3
	2	2					2	3
	2	2					2	3
	2	2					2	3
	2	3					2	3
	2	3					2	4
	2	3					2	5
	2	3					2	5
	2	3					2	5
	2	3					2	6
	2	4					2	6
	2	4					2	7
	2	5					2	8
	2	1					2	2
	3	1					2	2
	3	2					2	2
	3	2					3	2
	3	2					3	2
	3	2					3	2
	3	2					3	2
	3	3					3	2
	3	3					3	2
	3	3					3	2
	3	3					3	2
	3	3					3	2
	3	3					3	3
	3	3					3	3
	3	3					4	3
	3	3					4	3
	3	3					4	3
	3	4					4	3
	4	4					4	3
	4	4					5	3
	4	4					5	3
	4	4					5	4
	4	4					5	4
	5	4					5	4
	5	4					5	4
	5	4					5	4
	5	4					6	4
	6	4					6	4
	6	5					6	5
	6	5					6	5
	7	5					6	5
	7	5					6	5
	8	6					7	6
	8	6					7	6
	0	7					0	8
	0						0
	0						0
	0						0
	0						0
	0						0
	0						0
	1						0
	1						0
	1						1
	2						1
	2						1
	2						1
	2						1
	2						2
	3						2
	3						2
	3						3
	4						3
	4						3
	4						4
	4						4
	5						4
	5						4
	5						5
	5						5
	6						5
	6						5
	6						5
	6						5
	6						5
	6						6
	7						7
	7						7
	8						7
	8						8
	8						8
	9						9
	9						9
	10						9
	10						11
	12						11
n	281	240	126	86		n	281	240	126	86
avg	2.9573	2.3375	2.89683	2.44186		avg	2.121	1.95417	0.222222	0.313953
SEM	0.123471	0.0847161	0.254441	0.264448		SEM	0.128535	0.115749	0.0502551	0.0894758

## Sheet: Extended Data Fig 3g
	Ctrl1_NrxnHA + Cre Nlgn1	qKO1_NrxnHA + Cre Nlgn1	Ctrl1_NrxnHA + Cre TrkC	qKO1_NrxnHA + Cre TrkC
	0.094	0.049	0.006	0.007
	0.091	0.097	0.001	0.002
	0.081	0.136	0	0.008
	0.061	0.136	0.001	0.018
	0.034	0.039	0	0.005
	0.229	0.491	0	0.001
	0.118	0.125	0.001	0.002
	0.049	0.12	0.003	0.003
	0.134	0.121	0.0003	0.008
	0.096	0.182	0.01	0.008
	0.089	0.342	0.009	0.003
	0.151	0.151	0.002	0.003
	0.092	0.216	0.016	0.007
	0.035	0.167	0.001	0.006
	0.119	0.131	0.008	0.002
	0	0.199	0.002	0.001
	0.114	0.143	0.002	0.008
	0.088	0.242	0.009	0.002
	0.086	0.149	0.002	0.018
	0.086	0.242	0	0.032
	0.171	0.37	0.006	0.006
	0.101	0.309	0	0.001
	0.136	0.477	0.017	0.002
	0.151	0.226	0.112	0.005
	0.266	0.105	0.001	0.004
	0.174	0.207	0	0.089
	0.249	0.265	0.261	0.05
	0.205	0.153	0.009	0.049
	0.085	0.159	0.047	0.031
	0.152	0.066	0.095	0.056
	0.03	0.179	0.043	0.002
	0.176	0.257	0.018	0.031
	0.11	0.107	0.069	0.101
	0.111	0.328	0.035	0.062
	0.065	0.107	0.023	0.134
	0.135	0.039	0.064	0.101
	0.256	0.106	0.008	0.044
	0.337	0.258	0.021	0.164
	0.485	0.089	0.023	0.033
	0.207	0.355	0.037	0.09
	0.453	0.389	0.028	0.032
	0.004	0.442	0.032	0.116
	0.33	0.219	0.003	0.216
	0.511	0.197	0.022	0.061
	0.299	0.093	0.017	0.034
	0.321	0.217	0.006	0.067
	0.341	0.222	0.029	0.151
	0.18	0.647	0.015	0.009
	0.14	0.314	0.027	0.011
	0.258	0.133	0.018	0.002
	0.523	0.067	0.042	0.03
	0.378	0.187	0.025	0.037
	0.428	0.224	0.01	0.008
	0.477	0.187	0.01	0.188
	0.346	0.088	0.005	0.06
	0.133	0.254	0.003	0.095
	0.387	0.018	0.001	0.017
	0.162	0.222	0.004	0.076
	0.439	0.222	0.034	0.0003
	0.1	0.437	0.013	0.009
	0.425	0.27	0.012	0.02
	0.556	0.095	0.005	0.04
	0.412	0.453	0.001	0.031
	0.344	0.556	0.007	0.032
	0.473	0.401	0.004	0.019
	0.34	0.47	0.094	0.005
	0.344	0.555	0.004	0.057
	0.302	0.09	0.002	0.027
	0.432	0.132	0.003	0.029
	0.218	0.02	0.008	0.091
	0.278	0.42	0.001	0.006
	0.254	0.165	0	0.053
	0.259	0.127	0.007	0.008
	0.301	0.21	0.019	0.031
	0.252	0.5	0.019	0.068
	0.114	0.39	0.013	0.063
	0.344	0.209	0.004	0.024
	0.222	0.129	0.042	0.265
	0.23	0.396	0.032	0.039
	0.064	0.278	0.028	0.213
	0.44	0.265	0.004	0
	0.378	0.096	0.014	0
	0.028	0.054	0.009	0
	0.247	0.523	0.193	0
	0.058	0.053	0.032	0
	0.396	0.193	0.056	0
	0.043	0.147	0.122	0
	0.117	0.417	0.013	0
	0.083	0.603	0.18	3e-05
	0.146	0.04	0.237	0.0001
	0.089	0.317	0.091
	0.166	0.104	0.312
	0.217	0.315	0.283
	0.211	0.198	0.234
	0.076	0.05	0.34
	0.119	0.077	0.097
	0.15	0.056	0.608
	0.131	0.163	0.613
	0.125	0.009	0.775
	0.086	0.12	0.478
	0.177	0.298	0.335
	0.2	0.066	0.156
	0.015	0.023	0.289
	0.086	0.179	0.354
	0.204	0.235	0.471
	0.137	0.308	0.578
	0.171	0.151	0.467
	0.156	0.069
	0.162	0.182
	0.08	0.081
	0.113	0.061
	0.147	0.16
	0.136	0.01
	0.127	0.125
	0.105	0.171
	0.129	0.032
	0.025	0.025
	0.07	0.129
	0.069	0.193
	0.172	0.231
	0.095	0.641
	0.019	0.12
	0.149	0.352
	0.089	0.42
	0.177	0.398
	0.071	0.318
	0.138	0.074
	0.059	0.207
	0.133	0.063
	0.129	0.247
	0.067	0.027
	0.03	0.101
	0.165	0.276
	0.05	0.219
	0.024	0.098
	0.112	0.166
	0.073	0.194
	0.134	0.184
	0.104	0.33
	0.133	0.686
	0.12	0.244
	0.025	0.332
	0.116	0.577
	0.036	0.196
	0.125	0.185
	0.116	0.14
	0.067	0.158
	0.065	0.171
	0.082	0.127
	0.144	0.146
	0.237	0.261
	0.157	0.277
	0.348	0.186
	0.085	0
	0.229	0.003
	0.104	0.161
	0.112	0.514
	0.1	0.403
	0.258	0.664
	0.145	0.435
	0.127	0.065
	0.095	0.348
	0.185	0.417
	0.124	0.456
	0.085	0.524
	0.152	0.45
	0.22	0.278
	0	0.437
	0.001	0.365
	0.04	0.642
	0.023	0.534
	0.259	0.037
	0.123	0.408
	0.128	0.719
	0.075	0.561
	0.112	0.551
	0.073	0.432
	0.135	0.277
	0.147	0.331
	0.098	0.398
	0.06	0.32
	0.063	0.222
	0.099	0.598
	0.182	0.624
	0.154	0.299
	0.105	0.09
	0.035	0.091
	0.077	0.096
	0.046	0.105
	0.198	0.417
	0.076	0.297
	0.146	0.283
	0.269	0.102
	0.122	0.339
	0.085	0.5
	0.148	0.531
	0.038	0.148
	0.215	0.034
	0.224	0.096
	0.038	0.223
	0.253	0.542
	0.234	0.14
	0.195	0.147
	0.12	0.157
	0.196	0.059
	0.392	0.147
	0.242	0.384
	0.383	0.389
	0.255	0.321
	0.288	0.224
	0.178	0.131
	0.244	0.256
	0.131	0.491
	0.052	0.159
	0.434	0.346
	0.178	0.219
	0.297	0.262
	0.576	0.252
	0.688	0.341
	0.493	0.252
	0.454	0.33
	0.702	0.034
	0.615	0.688
	0.429	0.153
	0.502	0.15
	0.547	0.138
	0.228	0.034
	0.408	0.133
	0.395	0.509
	0.049	0.164
	0.01	0.255
	0.478	0.186
	0.242	0.413
	0.499
	0.596
	0.16
	0.248
	0.198
	0.335
n	239	233	107	90
avg	0.191372	0.245348	0.0836664	0.039327
SEM	0.00929271	0.0107997	0.0151006	0.00568314
