# Supplementary material for: Liprin-α proteins are master regulators of human presynapse assembly
Source: Nat Neurosci. 2024 Mar 12;27(4):629–42. doi: 10.1038/s41593-024-01592-9 (PMC11001580; doi:10.1038/s41593-024-01592-9)
Supplement: Supplementary file 15 — Statistical source data. [file 41593_2024_1592_MOESM15_ESM.xlsx]

## Sheet: Extended Data Fig 4a
mEPSC Freq. (Hz)-4Calcium
	n	Ctrl1	qKO1	Ctrl2	qKO2
	1	0	0	0	0
	2	0	0	0.36	0
	3	0	0	0.64	0
	4	0.05	0	0.93	0
	5	0.32	0	1.04	0
	6	0.36	0	1.56	0
	7	0.4	0	1.99	0
	8	0.64	0	2.01	0
	9	0.64	0	2.45	0
	10	0.84	0	3.57	0
	11	1.01111	0	3.97	0
	12	1.31	0	4.42	0
	13	1.42	0	5.22	0
	14	2	0	5.55	0
	15	2.04	0	5.57	0
	16	2.15	0	5.85	0
	17	2.23	0	6.07	0
	18	2.48	0	6.58	0
	19	2.56	0	6.62	0
	20	2.63333	0	6.81	0
	21	2.79	0	6.99	0
	22	2.98	0	7.07	0
	23	3.11	0	7.12	0
	24	3.12	0	7.15	0
	25	3.57	0	7.23	0
	26	3.72	0	7.24	0
	27	4.13	0	7.55	0
	28	4.68	0	8.14	0
	29	4.78	0	8.37	0
	30	5.44	0	8.41	0
	31	5.97	0	8.7	0
	32	6	0	9.08	0
	33	6.03	0	9.83	0
	34	6.62	0	10.05	0.01
	35	6.99	0	11.24	0.03
	36	7.15	0	11.57	0.05
	37	7.23	0	12.67	0.1
	38	7.35	0	13.03
	39	9.3	0	22.31
	40	9.83	0	23.1
	41	10.71	0
	42	11.91	0
	43	12.67	0
	44	16.86	0
	45	18.21	0
	46	22.31	0
	47	22.65	0
	48	25.11	0
	49	25.23	0
	50	26.1	0
	51	27.24	0
	52		0
	53		0
	54		0
	55		0.1
mEPSC Freq. (Hz)-4Calcium
		Ctrl1	qKO1	Ctrl2	qKO2
	Avg	6.91911	0.00181818	6.9515	0.00513514
	SEM	1.09038	0.00181818	0.790446	0.00306637

## Sheet: Extended Data Fig 4d
Puncta in GABA cells
	n	Ctrl1	qKO1	Ctrl2	qKO2
	1	0.333333	0	1.33333	0
	2	0.666667	0	1.33333	0
	3	0.666667	0	2	0
	4	0.666667	0	2.33333	0
	5	1.33333	0	2.33333	0
	6	1.66667	0	3	0
	7	2	0	3	0
	8	2	0	3.33333	0
	9	2	0	3.33333	0
	10	2.33333	0	3.33333	0
	11	2.33333	0	3.66667	0
	12	2.33333	0.333333	3.66667	0.333333
	13	2.33333	0.333333	3.66667	0.333333
	14	2.66667	0.333333	3.66667	0.333333
	15	2.66667	0.333333	3.66667	0.333333
	16	3	0.333333	4	0.333333
	17	3	0.333333	4	0.666667
	18	3.33333	0.666667	4.33333	0.666667
	19	3.33333	0.666667	4.66667	0.666667
	20	3.66667	1	4.66667	0.666667
	21	4	1	4.66667	0.666667
	22	5	1.33333	5	1
	23	5.33333	1.33333	5.33333	1
	24	6	1.66667	6	1
	25	6.66667	1.66667	6.33333	1
	26		2	6.33333	1
	27			6.33333	1.33333
	28			7	1.33333
	29			8	1.66667
	30			8.33333	1.66667
	31			9.33333	1.66667
	32			9.66667	2
	33			10	2.66667
	34			10.6667
Puncta in GABA cells
		Ctrl1	qKO1	Ctrl2	qKO2
	Avg	2.77333	0.512821	4.95098	0.676768
	SEM	0.329826	0.12297	0.428748	0.121789
