# Supplementary material for: Liprin-α proteins are master regulators of human presynapse assembly
Source: Nat Neurosci. 2024 Mar 12;27(4):629–42. doi: 10.1038/s41593-024-01592-9 (PMC11001580; doi:10.1038/s41593-024-01592-9)
Supplement: Supplementary file 16 — Statistical source data. [file 41593_2024_1592_MOESM16_ESM.xlsx]

## Sheet: Extended Data Fig 5a
	Munc13-1
	Ctrl1	1H.2 qKO
	0.471	0.087
	0.43	0.022
	0.587	0.008
	0.638	0.003
	0.667	0.14
	0.464	0.004
	0.373	0.017
	0.664	0.0002
	0.364	0.016
	0.485	0.16
	0.674	0.024
	0.436	0.045
	0.674	0.109
	0.591	0.165
	0.644	0.148
	0.43	0.241
	0.733	0.04
	0.666	0.139
	0.689	0.303
	0.674	0.145
	0.455	0.42
	0.462	0.06
	0.704	0.204
	0.518	0.403
	0.767	0.143
	0.314	0.033
	0.795	0.166
	0.706	0.072
	0.722	0.076
	0.807	0.193
	0.469	0.096
	0.786	0.01
	0.714	0.001
	0.594	0.005
	0.512	0
	0.623	0
	0.528	0
	0.612	0.008
	0.51	0.021
	0.314	0
	0.712	0.005
	0.699	0.001
	0.297	0.003
	0.317	0.003
	0.231	0.027
	0.325	0.019
	0.35	0.0004
	0.412	0.016
	0.021	0.002
	0.217	0.009
	0	0.004
	0.122	0.002
	0.278	0.005
	0.203	0
	0.291	0.0003
	0.232	0
	0.078	0
	0.062	0
	0.152	0.002
	0.314	0
	0.401	0.004
	0.148	0
	0.069	0.075
	0.031	0.0003
	0.353	0
	0.395	0
	0.416	0.012
	0.001	0.001
	0.576	0.004
	0.225	0
	0.52	0
	0.129	0
	0.006	0.002
	0.092	0.005
	0.842	0.005
	0.09	0
	0.347	0
	0.059	0.02
	0.026	0.0002
	0.609	0.001
	0.029
	0.319
	0.359
	0.012
	0.341
	0.462
	0.379
	0
	0.298
	0.754
	0.046
	0.017
	0.19
	0
	0.039
	0.008
	0.163
	0.239
	0.008
	0.004
	0.127
n	101	80
avg	0.373347	0.0494425
SEM	0.024983	0.00984633

## Sheet: Extended Data Fig 5b
	RIMBP
	Ctrl1	qKO1
	0.201	0.001
	0.231	0.002
	0.375	0.005
	0.321	0.004
	0.114	0.005
	0.196	0.006
	0.338	0.001
	0.218	0.007
	0.483	0.016
	0.468	0.003
	0.373	0.01
	0.338	0.017
	0.151	0.019
	0.142	0.002
	0.131	0.003
	0.235	0.026
	0.18	0.009
	0.189	0.015
	0.251	0.005
	0.439	0.008
	0.232	0.009
	0.116	0.001
	0.253	0.001
	0.076	0.009
	0.19	0.002
	0.137	0.001
	0.115	0.008
	0.078	0.006
	0.091	0.069
	0.049	0
	0.053	0.0003
	0.241	0
	0.162	0.0004
	0.142	0
	0.073	0.001
	0.073	0
	0.22	0
	0.018	0
	0.0003	0
	0.003	0.113
	0.003	0.002
	0	0.007
	0.077	0.011
	0.013	0
	0.079	0
	0.019	0
	0.004	0.001
	0.123	0.013
	0.014	0
	0.124	0
	0.047	0
	0.111	0.0002
	0	0.0001
	0	0
	0	0.003
	0.029	0.001
	0.058	0.013
	0.038	0
	0	0.006
	0	0.001
	0	0
	0	0
	0	0.005
	0	0.0004
	0	0
	0	0
	0	0.001
	0	0
	0.0003	0
	0.001
	0
	0
	0
	0.0004
	0.0003
	0.001
	0
	0
n	78	69
avg	0.108183	0.00651304
SEM	0.0143387	0.00194311

## Sheet: Extended Data Fig 5c
	Basoon
	Ctrl1	qKO1
	0.33	0.078
	0.551	0.053
	0.358	0.078
	0.489	0.053
	0.325	0.078
	0.313	0.053
	0.604	0.024
	0.256	0.112
	0.451	0.258
	0.007	0.201
	0.189	0.442
	0.026	0.082
	0.196	0.102
	0.005	0.245
	0.167	0.114
	0.023	0.774
	0.041	0.006
	0.14	0.128
	0.1	0.049
	0.18	0.121
	0.028	0.125
	0.139	0.21
	0.199	0.344
	0.046	0.005
	0.187	0.001
	0.055	0.0004
	0.013	0.002
	0.151	0
	0.207	0.005
	0.246	0.007
	0.181	0.001
	0.106	0.003
	0.073	0
	0.069	0.0004
	0.124	0
	0.181	0.007
	0.189	0.001
	0.054	0.005
	0.172	0.004
	0.1	0.002
	0.027	0
	0.122	0.003
	0.167	0.001
	0.179	0.001
	0.077	0.002
	0.106	0.001
	0.062	0.014
	0.014	0.001
	0.126	0.006
	0.041	0.008
	0.032	0.001
	0.099	0.003
	0.006	0.005
	0.103	0.01
	0.05	0.002
	0.041	0.015
	0.208	0.002
	0.043	0
	0.201	0.0002
	0.293	0.0003
	0.038	0
	0.018	0.001
	0.363	0.004
	0.137	0
	0.118	0
	0.169	0.001
	0.067	0.001
	0.073	0.001
	0.045	0.003
	0.103	0.005
	0.184	0.003
	0.086	0.001
	0.037	0.0003
	0.005	0.0003
	0.452	0.001
	0.227	0
	0.193	0
	0.508	0.0002
	0.491	0
	0.202	0
	0.218	0.006
	0.244	0
	0.296	0
	0.23	0
	0.373	0.0003
	0.011	0
	0.18	0
	0.015	0
	0.009	0
	0.259	0
	0.028	0
	0.265	0.001
	0.02	0.0005
	0.014	0
	0.321	0.009
	0.154	0
	0.068	0.001
	0.015	0
	0.347	0.021
	0.082
	0.122
	0.046
	0.116
	0.186
	0.018
	0.25
	0.1
	0.175
n	108	99
avg	0.156907	0.0394939
SEM	0.0128947	0.0105993
