# Supplementary material for: Liprin-α proteins are master regulators of human presynapse assembly
Source: Nat Neurosci. 2024 Mar 12;27(4):629–42. doi: 10.1038/s41593-024-01592-9 (PMC11001580; doi:10.1038/s41593-024-01592-9)
Supplement: Supplementary file 17 — Statistical source data. [file 41593_2024_1592_MOESM17_ESM.xlsx]

## Sheet: Extended Data Fig 6b
	Scarlet-ELKS/GFP-Liprin-a3	Scarlet-ELKS/delELKS-BD
	0.843142	0.547049
	0.80416	0.409849
	0.925531	0.312984
	0.89128	0.410725
	0.684065	0.439361
	0.828225	0.345462
	0.870056	0.476553
	0.895345	0.927491
	0.869309	0.262589
	0.861164	0.544318
	0.788232	0.329781
	0.816286	0.151137
	0.72599	0.217376
	0.709767	0.129658
	0.879628	0.186942
	0.542997	0.521476
	0.851602	0.182993
	0.848669	0.262377
	0.899729	0.252028
	0.717642	0.352256
	0.782677	0.285681
	0.702611	0.165324
	0.86088	0.274478
	0.764916	0.380101
	0.816968	0.393446
	0.962484	0.385842
	0.797106	0.405751
	0.919031	0.374037
	0.940033	0.387765
	0.959329	0.436802
	0.967191	0.593697
	0.883573	0.566992
	0.955327	0.754866
	0.944297	0.421884
	0.928179	0.633132
	0.943472	0.342735
	0.922447	0.457636
	0.853301	0.346561
	0.872405	0.682346
	0.884315	0.914703
	0.782231	0.591028
	0.778687	0.28218
	0.819932	0.307351
	0.916257	0.265718
	0.926941	0.736848
	0.923467	0.809772
	0.937074
	0.850338
	0.896572
	0.853772
	0.823306
	0.815775
	0.965729
	0.966379
	0.83511
	0.883706
n	56	46
Avg	0.855154	0.423024
SEM	0.0112815	0.0286778

## Sheet: Extended Data Fig 6c
ELKS						RIM1						Piccolo
	n	qKO1	qKO1+Liprina3	qKO1+DELKS-BD			n	qKO1	qKO1+Liprina3	qKO1+DELKS-BD			n	qKO1	qKO1+Liprina3	qKO1+DELKS-BD
	1	0	0.427456	0.0859349			1	0.0548172	0.600942	0.0964349			1	0	0.444564	0
	2	0.00522252	0.541852	0.0971773			2	0.0700158	0.62914	0.21513			2	0	0.515617	0
	3	0.027899	0.625708	0.203792			3	0.0790669	0.644073	0.218474			3	0	0.59188	0
	4	0.0486929	0.626056	0.24309			4	0.102274	0.680436	0.223565			4	0	0.598667	0
	5	0.0710909	0.673858	0.24355			5	0.1181	0.685259	0.266132			5	0	0.743289	0
	6	0.0971773	0.674104	0.250199			6	0.131622	0.689881	0.280534			6	0	0.829149	0.0643647
	7	0.133162	0.780278	0.270112			7	0.160419	0.726379	0.362329			7	0	0.829459	0.0726008
	8	0.188802	0.796351	0.28657			8	0.1642	0.734529	0.367646			8	0	0.83284	0.089251
	9	0.208473	0.850227	0.343535			9	0.20578	0.743181	0.370348			9	0	0.842783	0.100665
	10	0.213608	0.853142	0.383261			10	0.283616	0.750813	0.381699			10	0	0.861927	0.110309
	11	0.236316	0.897403	0.407664			11	0.300576	0.768982	0.398722			11	0.00864699	0.908678	0.110575
	12	0.244726	0.903617	0.410134			12	0.31533	0.783719	0.402388			12	0.0659578	0.91448	0.145233
	13	0.245395	0.935124	0.41303			13	0.318825	0.814301	0.423125			13	0.081108	0.948172	0.159941
	14	0.288775	0.978289	0.428734			14	0.323653	0.820361	0.426471			14	0.0856404	0.969184	0.210853
	15	0.344166	1.00456	0.440845			15	0.351034	0.873385	0.452063			15	0.0996633	0.976256	0.236609
	16	0.384362	1.00816	0.49465			16	0.365736	0.873785	0.462473			16	0.116935	0.977286	0.237937
	17	0.394336	1.02239	0.504094			17	0.367541	0.876467	0.470626			17	0.129563	1.02778	0.246813
	18	0.403383	1.02393	0.506212			18	0.389538	0.878524	0.525691			18	0.159294	1.03338	0.302177
	19	0.406172	1.04154	0.507747			19	0.391996	0.879717	0.529709			19	0.198121	1.08822	0.319024
	20	0.417033	1.04294	0.510763			20	0.405921	0.885235	0.5343			20	0.337812	1.16063	0.343562
	21	0.457155	1.05465	0.51344			21	0.408698	0.904178	0.546258			21	0.340229	1.1613	0.36279
	22	0.478831	1.05621	0.523422			22	0.487171	0.944802	0.549546			22	0.372864	1.17275	0.375691
	23	0.570359	1.06321	0.541852			23	0.527524	0.989123	0.556023			23		1.19876	0.39829
	24	0.573582	1.06857	0.544477			24	0.528216	1.01221	0.584784			24		1.22124	0.544634
	25	0.749342	1.08197	0.551854			25	0.53974	1.03937	0.607296			25		1.31679	0.547618
	26	0.783735	1.11244	0.592251			26	0.630977	1.05712	0.611171			26		1.3227	0.656407
	27		1.12152	0.623318			27		1.05808	0.656166			27		1.4167
	28		1.29373	0.643409			28		1.09841	0.68876			28		1.60087
	29		1.33808	0.649032			29		1.10595	0.763928			29		1.68339
	30		1.3959	0.649644			30		1.16042	0.841011
	31		1.4388	0.720964			31		1.17504	0.846433
	32		1.47902				32		1.2018	0.877287
	33		1.78893				33		1.30661	1.09594
							34		1.32681
							35		1.43711
							36		1.45273
							37		1.46435
							38		1.49376
							39		1.56193
							40		1.87109
	ELKS	qKO1	qKO1+Liprina3	qKO1+DELKS-BD			RIM1	qKO1	qKO1+Liprina3	qKO1+DELKS-BD			Piccolo	qKO1	qKO1+Liprina3	qKO1+DELKS-BD
	Avg	0.306607	1	0.438218			Avg	0.308553	1	0.504014			Avg	0.0907198	1.00651	0.216744
	SEM	0.0423702	0.0500367	0.0295426			SEM	0.0319994	0.0475034	0.0378136			SEM	0.0259535	0.0551732	0.011492
qKO1 (ELKS) vs. qKO1+Liprina3 (ELKS)		<0.0001					qKO1 (RIM!) vs. qKO1+Liprina3 (RIM1)		<0.0001					qKO1 (Piccolo) vs. qKO1+Liprina3 (Piccolo)		<0.0001
qKO1 (ELKS) vs. qKO1+ ELKS-BD (ELKS)		0.2357					qKO1 (RIM!) vs. qKO1+ ELKS-BD (RIM1)		0.0417					qKO1 (Piccolo) vs. qKO1+ELKS-BD (Piccolo)		0.3073
qKO1+Liprina3 (ELKS) vs. qKO1+ ELKS-BD (ELKS)		<0.0001					qKO1+Liprina3 (RIM1) vs. qKO1+ ELKS-BD (RIM1)		<0.0001					qKO1+Liprina3 (Piccolo) vs. qKO1+ELKS-BD (Piccolo)		<0.0001
