# Supplementary material for: Liprin-α proteins are master regulators of human presynapse assembly
Source: Nat Neurosci. 2024 Mar 12;27(4):629–42. doi: 10.1038/s41593-024-01592-9 (PMC11001580; doi:10.1038/s41593-024-01592-9)
Supplement: Supplementary file 18 — Statistical source data. [file 41593_2024_1592_MOESM18_ESM.xlsx]

## Sheet: Extended Data Fig 7a
	GFP-Liprin-a3/FLAG-PTPRS	GFP-Liprin-a3(W856Q)/FLAG-PTPRS
	0.510865	0.065587
	0.323407	0.145226
	0.478643	0.075805
	0.323985	0.024454
	0.478255	0.012703
	0.577995	0.017456
	0.385475	0.025158
	0.398181	0.053182
	0.472661	0.05118
	0.319301	0.026079
	0.399291	0.210328
	0.164008	0.115683
	0.459602	0.145428
	0.36025	0.145345
	0.318899	0.087365
	0.300951	0.068816
	0.366475	0.045646
	0.171873	0.076584
	0.377957	0.061796
	0.230811	0.087719
	0.250306	0.079856
	0.339032	0.06669
	0.424259	0.209729
	0.467653	0.123868
	0.365857	0.164
	0.326162	0.126649
	0.346188	0.216707
	0.36278	0.085722
	0.544893	0.193143
	0.590743	0.16839
n	30	30
Avg	0.381225	0.0992098
SEM	0.0194291	0.011166

## Sheet: Extended Data Fig 7b
	GFP-Liprin-a3/Nrxn1a-HA	GFP-Liprin-a3/Cherry-CASK/Nrxn1a-HA	GFP-Liprin-a3(W921A)/Cherry-CASK/Nrxn1a-HA
	0.1985	0.29734	0.243865
	0.117503	0.158117	0.160205
	0.15193	0.098542	0.212828
	0.045398	0.159856	0.131057
	0.109464	0.287278	0.131738
	0.142956	0.205236	0.111093
	0.140266	0.315839	0.117101
	0.060305	0.284999	0.113795
	0.135587	0.215075	0.266659
	0.112415	0.181351	0.097346
	0.144248	0.406815	0.050431
	0.115624	0.255226	0.219058
	0.183167	0.226172	0.032627
	0.206696	0.239858	0.091936
	0.132317	0.041376	0.172608
	0.118425	0.158739	0.14277
	0.178816	0.378779	0.099461
	0.239758	0.267006	0.281851
	0.189887	0.338387	0.106278
	0.23368	0.22929	0.170902
	0.126611	0.189075	0.219134
	0.050817	0.344292	0.190203
	0.138684	0.263291	0.285464
	0.139159	0.298353	0.215829
	0.249466	0.448482	0.205646
	0.211564	0.105893	0.195481
	0.293644	0.186466	0.240548
	0.152595	0.163965	0.228405
	0.270916	0.13391	0.090696
	0.259487	0.167341	0.301671
n	30	30	30
Avg	0.161663	0.234878	0.17089
SEM	0.0116267	0.0172559	0.0131545
